# Supplementary material for: Gene expression differences during the heterogeneous progression of peripheral atherosclerosis in familial hypercholesterolemic swine
Source: BMC Genomics. 2013 Jul 3;14:443. doi: 10.1186/1471-2164-14-443 (PMC3716534; doi:10.1186/1471-2164-14-443)
Supplement: Additional file 1: Table S1 — Probe sets with significant effect for age. [file 1471-2164-14-443-S1.xlsx]

## Sheet: Sheet1
gene	Effect	NumDF	DenDF	FValue	ProbF	raw_p	fdr_p
Ssc.25984.1.S1_at	type	1	8	487.75	<.0001	1.86638e-08	0.00103577
Ssc.26535.1.S1_at	type	1	8	377.79	<.0001	5.09848e-08	0.00103577
Ssc.8325.1.A1_at	type	1	8	371.01	<.0001	5.47389e-08	0.00103577
Ssc.17896.1.A1_at	type	1	8	317.4	<.0001	1.00888e-07	0.0011454
Ssc.26659.1.A1_at	type	1	8	327.32	<.0001	8.94498e-08	0.0011454
Ssc.1377.1.A1_at	type	1	8	297.08	<.0001	1.30668e-07	0.00123625
Ssc.17370.1.A1_at	type	1	8	283.44	<.0001	1.56978e-07	0.001273
Ssc.17896.2.S1_at	type	1	8	256.69	<.0001	2.30972e-07	0.00131113
Ssc.4203.1.S1_at	type	1	8	261.52	<.0001	2.14819e-07	0.00131113
Ssc.8308.1.A1_at	type	1	8	264.45	<.0001	2.05705e-07	0.00131113
Ssc.29372.1.A1_at	type	1	8	247.2	<.0001	2.67453e-07	0.0013802
Ssc.11281.1.A1_at	type	1	8	225.76	<.0001	3.80343e-07	0.00179921
Ssc.30861.1.A1_at	type	1	8	214	<.0001	4.67936e-07	0.00189735
Ssc.6106.1.S1_at	type	1	8	208	<.0001	5.22282e-07	0.00197652
Ssc.24997.2.A1_at	type	1	8	203.51	<.0001	5.68334e-07	0.00201638
Ssc.1377.3.S1_at	type	1	8	183.89	<.0001	8.40127e-07	0.00228241
Ssc.29185.1.A1_at	type	1	8	193.32	<.0001	6.92999e-07	0.00228241
Ssc.30302.1.A1_at	type	1	8	183.65	<.0001	8.44354e-07	0.00228241
Ssc.5113.2.A1_at	type	1	8	184.41	<.0001	8.31077e-07	0.00228241
Ssc.7705.1.A1_at	type	1	8	190.57	<.0001	7.32273e-07	0.00228241
Ssc.10406.1.A1_at	type	1	8	170.94	<.0001	1.11245e-06	0.00252597
Ssc.17846.1.A1_at	type	1	8	176.03	<.0001	9.93836e-07	0.00252597
Ssc.29915.1.A1_at	type	1	8	172.31	<.0001	1.07887e-06	0.00252597
Ssc.6106.2.S1_at	type	1	8	171.4	<.0001	1.10111e-06	0.00252597
Ssc.13916.1.S1_a_at	type	1	8	157.61	<.0001	1.51852e-06	0.00312174
Ssc.8648.1.A1_at	type	1	8	156.4	<.0001	1.5641e-06	0.00312174
Ssc.8683.1.S1_at	type	1	8	155.61	<.0001	1.5948e-06	0.00312174
Ssc.31068.1.A1_at	type	1	8	152.71	<.0001	1.71361e-06	0.0032425
Ssc.3348.1.S1_at	type	1	8	150.85	<.0001	1.79554e-06	0.00328793
Ssc.1526.1.S1_at	type	1	8	149.09	<.0001	1.87785e-06	0.00329674
Ssc.17415.1.A1_at	type	1	8	147.14	<.0001	1.97459e-06	0.00329674
Ssc.19059.1.A1_at	type	1	8	143.67	<.0001	2.16292e-06	0.003508
Ssc.27181.1.S1_at	type	1	8	141.96	<.0001	2.26339e-06	0.00354485
Ssc.30886.1.S1_at	type	1	8	139.94	<.0001	2.39063e-06	0.00357122
Ssc.17506.1.S1_at	type	1	8	136.6	<.0001	2.62052e-06	0.00368977
Ssc.9262.1.A1_at	type	1	8	136.73	<.0001	2.61107e-06	0.00368977
Ssc.21536.2.S1_at	type	1	8	133.8	<.0001	2.83534e-06	0.00374305
Ssc.1377.2.S1_at	type	1	8	129.04	<.0001	3.25287e-06	0.00374882
Ssc.13874.2.A1_s_at	type	1	8	130.3	<.0001	3.13457e-06	0.00374882
Ssc.15285.1.S1_at	type	1	8	131.13	<.0001	3.06052e-06	0.00374882
Ssc.17857.1.A1_at	type	1	8	124.15	<.0001	3.76427e-06	0.00374882
Ssc.19270.1.S1_at	type	1	8	126.93	<.0001	3.46192e-06	0.00374882
Ssc.21946.1.S1_at	type	1	8	127.12	<.0001	3.44218e-06	0.00374882
Ssc.23305.1.S1_at	type	1	8	127.16	<.0001	3.43887e-06	0.00374882
Ssc.4438.1.A1_at	type	1	8	124.72	<.0001	3.70021e-06	0.00374882
Ssc.5038.1.S1_at	type	1	8	125.89	<.0001	3.57172e-06	0.00374882
Ssc.9332.1.A1_at	type	1	8	124.4	<.0001	3.73599e-06	0.00374882
Ssc.9436.1.A1_at	type	1	8	129.31	<.0001	3.22715e-06	0.00374882
Ssc.21663.1.A1_at	type	1	8	122.93	<.0001	3.90837e-06	0.00382521
Ssc.16074.1.S1_s_at	type	1	8	120.43	<.0001	4.22284e-06	0.00387186
Ssc.25953.1.S1_at	type	1	8	119.94	<.0001	4.28953e-06	0.00387186
Ssc.4217.1.S1_at	type	1	8	121.82	<.0001	4.04461e-06	0.00387186
Ssc.7217.1.A1_at	type	1	8	119.74	<.0001	4.31644e-06	0.00387186
Ssc.8421.1.S1_at	type	1	8	119.38	<.0001	4.36527e-06	0.00387186
Ssc.21655.1.A1_at	type	1	8	116.75	<.0001	4.74781e-06	0.0040283
Ssc.10966.1.A1_at	type	1	8	112.43	<.0001	5.47218e-06	0.00402845
Ssc.12176.3.S1_at	type	1	8	114.2	<.0001	5.15973e-06	0.00402845
Ssc.13375.1.A1_at	type	1	8	111.73	<.0001	5.60248e-06	0.00402845
Ssc.15995.2.S1_at	type	1	8	111.78	<.0001	5.59254e-06	0.00402845
Ssc.21925.1.S1_at	type	1	8	112.19	<.0001	5.51655e-06	0.00402845
Ssc.23899.1.A1_at	type	1	8	115.33	<.0001	4.97253e-06	0.00402845
Ssc.25948.1.S1_at	type	1	8	114.38	<.0001	5.12913e-06	0.00402845
Ssc.29135.1.S1_at	type	1	8	116.05	<.0001	4.85633e-06	0.00402845
Ssc.5105.2.S1_a_at	type	1	8	113.24	<.0001	5.3262e-06	0.00402845
Ssc.5587.1.A1_at	type	1	8	112.32	<.0001	5.4923e-06	0.00402845
Ssc.9799.1.A1_at	type	1	8	111.71	<.0001	5.60631e-06	0.00402845
Ssc.5227.1.S2_at	type	1	8	110.26	<.0001	5.88902e-06	0.00412711
Ssc.2478.1.S1_at	type	1	8	104.62	<.0001	7.1686e-06	0.00467739
Ssc.29810.1.A1_at	type	1	8	104.93	<.0001	7.08938e-06	0.00467739
Ssc.3547.1.S1_at	type	1	8	104.79	<.0001	7.1263e-06	0.00467739
Ssc.25168.1.S1_a_at	type	1	8	103.65	<.0001	7.4251e-06	0.0047897
Ssc.3853.1.S1_at	type	1	8	103.11	<.0001	7.57005e-06	0.00482833
Ssc.10078.1.A1_at	type	1	8	99.94	<.0001	8.50698e-06	0.00487785
Ssc.15819.1.S1_at	type	1	8	102.32	<.0001	7.79098e-06	0.00487785
Ssc.21192.3.S1_at	type	1	8	100.82	<.0001	8.23463e-06	0.00487785
Ssc.22271.1.A1_at	type	1	8	102.02	<.0001	7.87742e-06	0.00487785
Ssc.25067.1.S1_at	type	1	8	101.1	<.0001	8.1492e-06	0.00487785
Ssc.5137.1.S1_at	type	1	8	100.41	<.0001	8.35802e-06	0.00487785
Ssc.6988.1.A1_at	type	1	8	100.16	<.0001	8.43902e-06	0.00487785
Ssc.9771.1.A1_at	type	1	8	99.63	<.0001	8.60701e-06	0.00488586
Ssc.3476.1.A1_at	type	1	8	99.14	<.0001	8.76602e-06	0.00492685
Ssc.1252.1.S1_at	type	1	8	98.23	<.0001	9.07254e-06	0.0050455
Ssc.24030.1.S1_at	type	1	8	97.12	<.0001	9.46688e-06	0.0050455
Ssc.30520.1.S1_at	type	1	8	96.75	<.0001	9.5993e-06	0.0050455
Ssc.3584.1.S1_at	type	1	8	97.68	<.0001	9.2641e-06	0.0050455
Ssc.22923.1.S1_at	type	1	8	95.37	<.0001	1.01274e-05	0.00516497
Ssc.942.1.S1_at	type	1	8	95.21	<.0001	1.01906e-05	0.00516497
Ssc.17245.1.S1_at	type	1	8	94.77	<.0001	1.03676e-05	0.00520822
Ssc.12561.1.A1_at	type	1	8	94.53	<.0001	1.04681e-05	0.00521258
Ssc.18551.1.S2_at	type	1	8	93.48	<.0001	1.09121e-05	0.0053109
Ssc.20476.1.S1_at	type	1	8	92.97	<.0001	1.11334e-05	0.0053109
Ssc.4145.1.S1_at	type	1	8	92.05	<.0001	1.15557e-05	0.00546641
Ssc.12176.1.S1_at	type	1	8	90.94	<.0001	1.2087e-05	0.0055783
Ssc.13850.2.S1_at	type	1	8	90.98	<.0001	1.20672e-05	0.0055783
Ssc.1901.1.A1_at	type	1	8	91.09	<.0001	1.20138e-05	0.0055783
Ssc.1170.1.A1_at	type	1	8	90.24	<.0001	1.24358e-05	0.00562778
Ssc.20409.1.S1_at	type	1	8	89.92	<.0001	1.25995e-05	0.00562778
Ssc.13292.1.A1_at	type	1	8	89.54	<.0001	1.28025e-05	0.00563369
Ssc.18574.1.A1_at	type	1	8	89.03	<.0001	1.3074e-05	0.00567826
Ssc.18862.1.A1_at	type	1	8	88.98	<.0001	1.31038e-05	0.00567826
Ssc.1120.1.A1_at	type	1	8	87.8	<.0001	1.37685e-05	0.00578951
Ssc.11555.1.S1_at	type	1	8	88.28	<.0001	1.3491e-05	0.00578951
Ssc.28855.1.S1_at	type	1	8	87.96	<.0001	1.36733e-05	0.00578951
Ssc.1367.1.A1_at	type	1	8	87.37	<.0001	1.40185e-05	0.00585128
Ssc.927.1.S1_at	type	1	8	87.07	<.0001	1.4198e-05	0.00588294
Ssc.17903.1.A1_at	type	1	8	86.13	<.0001	1.4777e-05	0.00596877
Ssc.3835.1.S1_at	type	1	8	86.01	<.0001	1.48545e-05	0.00596877
Ssc.9212.1.A1_at	type	1	8	85.41	<.0001	1.52465e-05	0.00601032
Ssc.8776.1.S1_at	type	1	8	85.07	<.0001	1.5467e-05	0.00602548
Ssc.31071.1.A1_at	type	1	8	84.7	<.0001	1.57192e-05	0.00602918
Ssc.14537.1.S1_at	type	1	8	84.23	<.0001	1.60458e-05	0.00611314
Ssc.2873.1.S1_at	type	1	8	82.22	<.0001	1.75435e-05	0.00641785
Ssc.8369.1.A1_at	type	1	8	82.1	<.0001	1.7637e-05	0.00641785
Ssc.3983.1.S1_at	type	1	8	81.91	<.0001	1.77828e-05	0.00642968
Ssc.27129.1.A1_at	type	1	8	80.37	<.0001	1.90703e-05	0.00664139
Ssc.2819.1.S1_at	type	1	8	79.73	<.0001	1.96419e-05	0.00679875
Ssc.3836.1.S1_at	type	1	8	79.21	<.0001	2.01165e-05	0.0069208
Ssc.10064.2.A1_at	type	1	8	79.02	<.0001	2.02934e-05	0.00693961
Ssc.12941.2.S1_a_at	type	1	8	77.3	<.0001	2.19955e-05	0.00706209
Ssc.5971.1.A1_at	type	1	8	77.37	<.0001	2.19249e-05	0.00706209
Ssc.6079.1.A1_at	type	1	8	77.65	<.0001	2.16417e-05	0.00706209
Ssc.6440.1.S1_at	type	1	8	77.39	<.0001	2.1907e-05	0.00706209
Ssc.9215.1.A1_at	type	1	8	78.12	<.0001	2.11635e-05	0.00706209
Ssc.20424.1.S1_at	type	1	8	76.86	<.0001	2.24617e-05	0.00712771
Ssc.26276.1.S1_at	type	1	8	76.85	<.0001	2.24758e-05	0.00712771
Ssc.23368.1.A1_at	type	1	8	76.42	<.0001	2.29456e-05	0.00722378
Ssc.5290.1.S1_at	type	1	8	75.6	<.0001	2.38662e-05	0.00724485
Ssc.7482.1.A1_at	type	1	8	75.61	<.0001	2.38511e-05	0.00724485
Ssc.7637.2.S1_at	type	1	8	75.77	<.0001	2.36649e-05	0.00724485
Ssc.9714.2.S1_at	type	1	8	75	<.0001	2.45708e-05	0.00737685
Ssc.12845.1.S1_at	type	1	8	74.04	<.0001	2.57497e-05	0.00750142
Ssc.7508.2.A1_at	type	1	8	74.03	<.0001	2.57636e-05	0.00750142
Ssc.9738.1.A1_at	type	1	8	73.57	<.0001	2.63601e-05	0.00755735
Ssc.24212.1.S1_at	type	1	8	73.27	<.0001	2.67493e-05	0.00759225
Ssc.24997.1.S1_at	type	1	8	73.03	<.0001	2.70678e-05	0.00761051
Ssc.9291.1.A1_at	type	1	8	73.02	<.0001	2.70818e-05	0.00761051
Ssc.10911.2.S1_at	type	1	8	72.52	<.0001	2.77758e-05	0.00769608
Ssc.21536.1.A1_at	type	1	8	72.51	<.0001	2.7793e-05	0.00769608
Ssc.4543.1.S1_at	type	1	8	72.67	<.0001	2.75699e-05	0.00769608
Ssc.10110.1.A1_at	type	1	8	71.45	<.0001	2.93168e-05	0.00795676
Ssc.997.1.S1_at	type	1	8	71.17	<.0001	2.97375e-05	0.00795676
Ssc.9527.1.S1_at	type	1	8	70.02	<.0001	3.15481e-05	0.00817745
Ssc.2008.1.A1_a_at	type	1	8	68.9	<.0001	3.34555e-05	0.00847827
Ssc.20711.1.S1_at	type	1	8	69.01	<.0001	3.32526e-05	0.00847827
Ssc.4578.1.A1_at	type	1	8	68.95	<.0001	3.33616e-05	0.00847827
Ssc.7685.1.A1_at	type	1	8	68.42	<.0001	3.43183e-05	0.00858198
Ssc.13792.1.A1_at	type	1	8	67.54	<.0001	3.59534e-05	0.00859897
Ssc.19225.1.S1_at	type	1	8	67.81	<.0001	3.54421e-05	0.00859897
Ssc.26369.1.S1_at	type	1	8	67.81	<.0001	3.54466e-05	0.00859897
Ssc.3343.1.S1_at	type	1	8	67.31	<.0001	3.64012e-05	0.00859897
Ssc.3936.1.S1_at	type	1	8	67.53	<.0001	3.59696e-05	0.00859897
Ssc.47.1.S1_at	type	1	8	67.1	<.0001	3.68099e-05	0.00859897
Ssc.5118.1.S1_at	type	1	8	67.6	<.0001	3.58342e-05	0.00859897
Ssc.7990.1.A1_at	type	1	8	67.29	<.0001	3.64482e-05	0.00859897
Ssc.25420.1.S1_at	type	1	8	66.94	<.0001	3.71454e-05	0.0086065
Ssc.27557.1.S1_at	type	1	8	67	<.0001	3.70135e-05	0.0086065
Ssc.10434.1.S1_at	type	1	8	66.09	<.0001	3.88863e-05	0.00877267
Ssc.11530.1.S1_at	type	1	8	65.57	<.0001	4.00184e-05	0.00877267
Ssc.12941.3.S1_a_at	type	1	8	65.42	<.0001	4.03409e-05	0.00877267
Ssc.13381.1.A1_at	type	1	8	65.29	<.0001	4.06364e-05	0.00877267
Ssc.14490.1.S1_at	type	1	8	65.87	<.0001	3.9362e-05	0.00877267
Ssc.16225.1.S1_at	type	1	8	65.69	<.0001	3.9747e-05	0.00877267
Ssc.19015.1.A1_at	type	1	8	65.47	<.0001	4.02292e-05	0.00877267
Ssc.20926.1.S1_at	type	1	8	65.22	<.0001	4.07988e-05	0.00877267
Ssc.26057.1.A1_at	type	1	8	65.71	<.0001	3.97176e-05	0.00877267
Ssc.29579.1.A1_at	type	1	8	65.94	<.0001	3.92188e-05	0.00877267
Ssc.5018.1.S1_at	type	1	8	65.67	<.0001	3.97976e-05	0.00877267
Ssc.31011.1.A1_at	type	1	8	64.98	<.0001	4.13494e-05	0.00885751
Ssc.4204.1.S1_at	type	1	8	64.5	<.0001	4.24519e-05	0.00893728
Ssc.6865.1.S1_at	type	1	8	64.23	<.0001	4.31199e-05	0.00893728
Ssc.7822.1.A1_at	type	1	8	64.6	<.0001	4.22191e-05	0.00893728
Ssc.21090.1.S1_at	type	1	8	64.09	<.0001	4.34383e-05	0.00896662
Ssc.10602.1.A1_at	type	1	8	63.59	<.0001	4.46965e-05	0.00902985
Ssc.10942.1.S1_at	type	1	8	63.79	<.0001	4.41828e-05	0.00902985
Ssc.1856.1.A1_at	type	1	8	63.34	<.0001	4.53354e-05	0.00902985
Ssc.23262.1.A1_s_at	type	1	8	63.53	<.0001	4.48441e-05	0.00902985
Ssc.26180.1.S1_at	type	1	8	63.47	<.0001	4.49987e-05	0.00902985
Ssc.30692.1.A1_at	type	1	8	63.62	<.0001	4.46051e-05	0.00902985
Ssc.24909.1.S1_at	type	1	8	63.11	<.0001	4.59344e-05	0.00911241
Ssc.11695.1.S1_at	type	1	8	62.36	<.0001	4.79441e-05	0.00914121
Ssc.18282.1.S1_at	type	1	8	62.64	<.0001	4.71703e-05	0.00914121
Ssc.27090.1.A1_at	type	1	8	62.56	<.0001	4.7404e-05	0.00914121
Ssc.29187.1.A1_at	type	1	8	62.25	<.0001	4.82577e-05	0.00914121
Ssc.3739.1.S1_at	type	1	8	62.38	<.0001	4.78829e-05	0.00914121
Ssc.4105.1.S1_at	type	1	8	62.37	<.0001	4.79036e-05	0.00914121
Ssc.7351.1.S1_at	type	1	8	61.93	<.0001	4.91373e-05	0.0092057
Ssc.2308.1.S1_at	type	1	8	61.84	<.0001	4.93926e-05	0.0092231
Ssc.17508.1.S1_at	type	1	8	61.6	<.0001	5.00828e-05	0.00929085
Ssc.29893.1.A1_at	type	1	8	61.34	<.0001	5.08547e-05	0.00931459
Ssc.3699.1.S1_at	type	1	8	61.44	<.0001	5.05697e-05	0.00931459
Ssc.17488.1.S1_at	type	1	8	61.21	<.0001	5.1254e-05	0.0093402
Ssc.29679.1.A1_at	type	1	8	60.6	<.0001	5.31312e-05	0.00957476
Ssc.18504.1.S1_at	type	1	8	60.37	<.0001	5.38441e-05	0.00958155
Ssc.14095.1.A1_at	type	1	8	59.9	<.0001	5.53696e-05	0.00958265
Ssc.17115.1.A1_at	type	1	8	60.17	<.0001	5.44957e-05	0.00958265
Ssc.27333.1.A1_at	type	1	8	59.92	<.0001	5.52956e-05	0.00958265
Ssc.21877.1.A1_at	type	1	8	59.58	<.0001	5.64291e-05	0.00964835
Ssc.16624.1.S1_at	type	1	8	59.24	<.0001	5.75981e-05	0.00976004
Ssc.4921.1.S1_a_at	type	1	8	59.17	<.0001	5.78551e-05	0.00977442
Ssc.24815.1.S1_at	type	1	8	59.09	<.0001	5.81459e-05	0.0097842
Ssc.307.1.S1_at	type	1	8	58.93	<.0001	5.8716e-05	0.00982
Ssc.11357.2.S1_at	type	1	8	58.72	<.0001	5.946e-05	0.00984766
Ssc.1739.1.S1_at	type	1	8	58.69	<.0001	5.95686e-05	0.00984766
Ssc.5265.1.S1_at	type	1	8	58.51	<.0001	6.02165e-05	0.00987039
Ssc.27671.1.S1_at	type	1	8	58.31	<.0001	6.09543e-05	0.00991947
Ssc.21846.1.S1_at	type	1	8	57.85	<.0001	6.26965e-05	0.0100933
Ssc.1831.2.S1_at	type	1	8	57.22	<.0001	6.52039e-05	0.010368
Ssc.10466.1.A1_at	type	1	8	56.76	<.0001	6.70803e-05	0.0103827
Ssc.21636.1.A1_at	type	1	8	56.71	<.0001	6.73083e-05	0.0103827
Ssc.25839.1.S1_at	type	1	8	56.89	<.0001	6.65565e-05	0.0103827
Ssc.3386.1.A1_at	type	1	8	56.95	<.0001	6.63042e-05	0.0103827
Ssc.9720.1.A1_at	type	1	8	56.75	<.0001	6.71349e-05	0.0103827
Ssc.24606.1.A1_a_at	type	1	8	56.65	<.0001	6.75636e-05	0.0103938
Ssc.11564.1.A1_at	type	1	8	56.57	<.0001	6.79143e-05	0.0104195
Ssc.8169.1.A1_at	type	1	8	56.41	<.0001	6.86016e-05	0.0104684
Ssc.12202.2.S1_at	type	1	8	56.16	<.0001	6.96686e-05	0.0106027
Ssc.25231.1.S1_at	type	1	8	56	<.0001	7.03931e-05	0.0106843
Ssc.1348.1.A1_at	type	1	8	55.37	<.0001	7.32706e-05	0.0109667
Ssc.21237.1.S1_at	type	1	8	55.3	<.0001	7.3606e-05	0.0109667
Ssc.26444.1.A1_at	type	1	8	55.3	<.0001	7.3572e-05	0.0109667
Ssc.10062.1.A1_at	type	1	8	54.99	<.0001	7.50968e-05	0.011062
Ssc.27102.1.A1_at	type	1	8	54.96	<.0001	7.52031e-05	0.011062
Ssc.27447.1.S1_at	type	1	8	55.07	<.0001	7.46651e-05	0.011062
Ssc.7366.1.A1_at	type	1	8	54.96	<.0001	7.52198e-05	0.011062
Ssc.24901.1.A1_at	type	1	8	54.72	<.0001	7.63694e-05	0.0111444
Ssc.10482.1.A1_at	type	1	8	54.64	<.0001	7.67925e-05	0.0111726
Ssc.3189.1.A1_at	type	1	8	54.61	<.0001	7.69562e-05	0.0111726
Ssc.19895.1.S1_at	type	1	8	54.37	<.0001	7.81481e-05	0.0112593
Ssc.21882.1.S1_at	type	1	8	54.2	<.0001	7.90221e-05	0.0112992
Ssc.19242.1.A1_at	type	1	8	54.1	<.0001	7.95468e-05	0.0113456
Ssc.20464.1.S1_at	type	1	8	54.05	<.0001	7.97727e-05	0.0113493
Ssc.6371.1.A1_at	type	1	8	53.99	<.0001	8.01226e-05	0.0113706
Ssc.27980.1.A1_at	type	1	8	53.92	<.0001	8.0475e-05	0.0113921
Ssc.20761.1.S1_at	type	1	8	53.82	<.0001	8.09924e-05	0.0114368
Ssc.10316.1.S1_at	type	1	8	53.67	<.0001	8.18225e-05	0.0114969
Ssc.8464.1.A1_at	type	1	8	53.53	<.0001	8.25683e-05	0.0115445
Ssc.16243.1.S1_at	type	1	8	53.36	<.0001	8.35024e-05	0.01158
Ssc.15046.1.A1_at	type	1	8	53.19	<.0001	8.44284e-05	0.0116327
Ssc.11028.1.S1_at	type	1	8	53.06	<.0001	8.51874e-05	0.0116375
Ssc.29529.1.A1_at	type	1	8	53.08	<.0001	8.50877e-05	0.0116375
Ssc.7934.1.A1_at	type	1	8	52.76	<.0001	8.68714e-05	0.0117413
Ssc.1495.1.S1_a_at	type	1	8	52.68	<.0001	8.73754e-05	0.0117814
Ssc.17280.1.S1_at	type	1	8	52.54	<.0001	8.81635e-05	0.0118314
Ssc.18117.1.A1_at	type	1	8	52.51	<.0001	8.83915e-05	0.011834
Ssc.23852.1.A1_at	type	1	8	51.9	<.0001	9.20888e-05	0.0118923
Ssc.24669.1.A1_at	type	1	8	52.32	<.0001	8.94825e-05	0.0118923
Ssc.24864.2.S1_at	type	1	8	52.34	<.0001	8.93823e-05	0.0118923
Ssc.29171.1.A1_at	type	1	8	52.23	<.0001	9.00225e-05	0.0118923
Ssc.4367.1.S1_at	type	1	8	52.17	<.0001	9.03843e-05	0.0118923
Ssc.9813.2.S1_at	type	1	8	52.01	<.0001	9.14182e-05	0.0118923
Ssc.14335.1.A1_at	type	1	8	51.67	<.0001	9.35459e-05	0.0119331
Ssc.19076.1.S1_at	type	1	8	51.67	<.0001	9.35208e-05	0.0119331
Ssc.13938.1.S1_at	type	1	8	51.55	<.0001	9.43056e-05	0.0119494
Ssc.19251.2.A1_at	type	1	8	51.47	<.0001	9.48072e-05	0.0119596
Ssc.4887.1.S1_at	type	1	8	51.34	<.0001	9.56601e-05	0.0119892
Ssc.12138.1.A1_at	type	1	8	51	<.0001	9.79345e-05	0.0120859
Ssc.18443.2.A1_at	type	1	8	51	<.0001	9.7937e-05	0.0120859
Ssc.28786.1.S1_at	type	1	8	51.15	<.0001	9.6937e-05	0.0120859
Ssc.4578.2.S1_at	type	1	8	50.9	<.0001	9.85893e-05	0.0121137
Ssc.8904.1.A1_at	type	1	8	50.91	<.0001	9.85003e-05	0.0121137
Ssc.1758.2.S1_at	type	1	8	50.57	0.0001	0.000100842	0.0122579
Ssc.4625.1.A1_at	type	1	8	50.17	0.0001	0.000103746	0.0123724
Ssc.8097.1.A1_at	type	1	8	50.09	0.0001	0.000104305	0.0123995
Ssc.12995.1.A1_at	type	1	8	49.94	0.0001	0.000105408	0.0124488
Ssc.14126.1.A1_at	type	1	8	49.89	0.0001	0.000105779	0.0124488
Ssc.6382.1.A1_at	type	1	8	49.92	0.0001	0.000105514	0.0124488
Ssc.7229.1.S1_at	type	1	8	49.83	0.0001	0.000106224	0.0124585
Ssc.16356.1.S1_at	type	1	8	49.67	0.0001	0.00010738	0.0124804
Ssc.16531.1.S1_at	type	1	8	49.53	0.0001	0.000108455	0.0124804
Ssc.18444.1.S1_at	type	1	8	49.67	0.0001	0.00010739	0.0124804
Ssc.29196.1.A1_at	type	1	8	49.53	0.0001	0.000108499	0.0124804
Ssc.4140.1.A1_at	type	1	8	49.51	0.0001	0.000108609	0.0124804
Ssc.30506.1.A1_at	type	1	8	49.28	0.0001	0.000110429	0.0125168
Ssc.7039.1.A1_at	type	1	8	49.29	0.0001	0.000110347	0.0125168
Ssc.8282.1.S1_at	type	1	8	49.39	0.0001	0.00010953	0.0125168
Ssc.1137.1.S1_at	type	1	8	49.05	0.0001	0.000112237	0.0126195
Ssc.20685.1.S1_at	type	1	8	49.05	0.0001	0.000112265	0.0126195
Ssc.22195.1.S1_at	type	1	8	48.87	0.0001	0.000113654	0.012746
Ssc.4033.2.S1_at	type	1	8	48.82	0.0001	0.000114064	0.012746
Ssc.22357.1.A1_at	type	1	8	48.7	0.0001	0.00011509	0.0128274
Ssc.12316.1.S1_at	type	1	8	48.61	0.0001	0.000115834	0.0128678
Ssc.30148.1.A1_at	type	1	8	48.48	0.0001	0.000116911	0.0129263
Ssc.4395.1.S1_at	type	1	8	48.41	0.0001	0.000117467	0.0129478
Ssc.11969.1.A1_at	type	1	8	48.3	0.0001	0.000118398	0.0129544
Ssc.1707.1.S1_at	type	1	8	48.3	0.0001	0.000118425	0.0129544
Ssc.25084.1.S1_at	type	1	8	48.21	0.0001	0.000119227	0.0129655
Ssc.6525.2.A1_at	type	1	8	48.22	0.0001	0.000119154	0.0129655
Ssc.1064.1.A1_at	type	1	8	48.04	0.0001	0.000120706	0.0130514
Ssc.3298.1.A1_at	type	1	8	48.06	0.0001	0.000120485	0.0130514
Ssc.1330.1.A1_at	type	1	8	47.98	0.0001	0.00012126	0.0130736
Ssc.11669.1.S1_at	type	1	8	47.84	0.0001	0.000122465	0.0131271
Ssc.3196.1.S1_at	type	1	8	47.8	0.0001	0.000122797	0.0131275
Ssc.15736.1.S2_at	type	1	8	47.64	0.0001	0.000124286	0.0132368
Ssc.16941.1.A1_at	type	1	8	47.58	0.0001	0.000124816	0.0132684
Ssc.27592.1.S1_at	type	1	8	46.84	0.0001	0.00013178	0.0136983
Ssc.5489.2.S1_at	type	1	8	46.81	0.0001	0.00013207	0.0136983
Ssc.8368.1.A1_at	type	1	8	46.9	0.0001	0.000131237	0.0136983
Ssc.9586.1.S1_at	type	1	8	46.75	0.0001	0.00013271	0.0136983
Ssc.19175.2.S1_at	type	1	8	46.62	0.0001	0.00013396	0.0137511
Ssc.16179.2.S1_at	type	1	8	46.45	0.0001	0.000135642	0.0137583
Ssc.16336.1.S1_at	type	1	8	46.55	0.0001	0.000134664	0.0137583
Ssc.16614.1.A1_at	type	1	8	46.51	0.0001	0.000135028	0.0137583
Ssc.9461.1.A1_at	type	1	8	46.56	0.0001	0.000134587	0.0137583
Ssc.26207.1.S1_at	type	1	8	46.37	0.0001	0.000136473	0.0138093
Ssc.18518.1.S1_at	type	1	8	46.18	0.0001	0.000138429	0.0138659
Ssc.1248.1.S1_at	type	1	8	45.93	0.0001	0.000141021	0.0139951
Ssc.1516.1.A1_at	type	1	8	45.99	0.0001	0.00014047	0.0139951
Ssc.9572.1.A1_at	type	1	8	45.94	0.0001	0.000141013	0.0139951
Ssc.22406.1.A1_at	type	1	8	45.85	0.0001	0.00014193	0.0140118
Ssc.30659.1.A1_at	type	1	8	45.8	0.0001	0.000142449	0.0140386
Ssc.24926.1.S1_at	type	1	8	45.6	0.0001	0.000144622	0.0141623
Ssc.6166.1.S1_at	type	1	8	45.59	0.0001	0.000144712	0.0141623
Ssc.1230.1.A1_at	type	1	8	45.33	0.0001	0.000147627	0.0142536
Ssc.16603.1.A1_at	type	1	8	45.3	0.0001	0.000147943	0.0142536
Ssc.21735.1.S1_s_at	type	1	8	45.3	0.0001	0.000147946	0.0142536
Ssc.30641.1.S1_at	type	1	8	45.32	0.0001	0.000147798	0.0142536
Ssc.13519.2.A1_at	type	1	8	45.21	0.0001	0.000149038	0.014291
Ssc.2530.1.S1_at	type	1	8	45.21	0.0001	0.000148976	0.014291
Ssc.11194.1.S1_at	type	1	8	45.16	0.0001	0.000149599	0.0143206
Ssc.30090.1.A1_at	type	1	8	45.08	0.0002	0.000150478	0.0143264
Ssc.16057.2.S1_a_at	type	1	8	44.9	0.0002	0.0001526	0.0143808
Ssc.29996.1.A1_at	type	1	8	44.91	0.0002	0.000152421	0.0143808
Ssc.8161.2.A1_at	type	1	8	44.89	0.0002	0.000152761	0.0143808
Ssc.13665.1.A1_at	type	1	8	44.73	0.0002	0.000154563	0.0144579
Ssc.2897.1.S1_at	type	1	8	44.69	0.0002	0.000155048	0.0144579
Ssc.17874.2.S1_at	type	1	8	44.6	0.0002	0.000156222	0.0144667
Ssc.30728.1.S1_at	type	1	8	44.54	0.0002	0.000156932	0.0144675
Ssc.5047.1.A1_at	type	1	8	44.55	0.0002	0.000156762	0.0144675
Ssc.11824.1.A1_at	type	1	8	44.33	0.0002	0.000159483	0.0145784
Ssc.12817.1.S1_at	type	1	8	44.38	0.0002	0.000158839	0.0145784
Ssc.14592.2.A1_at	type	1	8	44.37	0.0002	0.000159027	0.0145784
Ssc.2991.1.S1_at	type	1	8	44.18	0.0002	0.0001613	0.0145947
Ssc.785.1.S1_at	type	1	8	44.2	0.0002	0.000161082	0.0145947
Ssc.8997.1.A1_at	type	1	8	44.17	0.0002	0.00016141	0.0145947
Ssc.11673.2.S1_at	type	1	8	43.97	0.0002	0.000163968	0.0146802
Ssc.12344.1.S1_at	type	1	8	43.92	0.0002	0.000164715	0.0146802
Ssc.27097.1.A1_at	type	1	8	43.88	0.0002	0.000165119	0.0146802
Ssc.3678.1.S1_at	type	1	8	43.87	0.0002	0.000165252	0.0146802
Ssc.3073.1.S1_at	type	1	8	43.78	0.0002	0.000166479	0.0147431
Ssc.21846.2.S1_at	type	1	8	43.7	0.0002	0.000167465	0.0147843
Ssc.10901.1.A1_at	type	1	8	43.3	0.0002	0.000172887	0.0150469
Ssc.8356.1.A1_at	type	1	8	43.26	0.0002	0.000173485	0.0150582
Ssc.1008.1.A1_at	type	1	8	43.12	0.0002	0.000175392	0.0151228
Ssc.15727.1.A1_at	type	1	8	43.09	0.0002	0.000175795	0.0151228
Ssc.21917.3.S1_at	type	1	8	43.09	0.0002	0.000175827	0.0151228
Ssc.3636.1.A1_at	type	1	8	43.11	0.0002	0.000175604	0.0151228
Ssc.18929.1.S1_s_at	type	1	8	42.97	0.0002	0.000177523	0.0152454
Ssc.19069.1.A1_at	type	1	8	42.86	0.0002	0.000179044	0.0152607
Ssc.3584.3.S1_at	type	1	8	42.91	0.0002	0.000178361	0.0152607
Ssc.8019.1.A1_at	type	1	8	42.88	0.0002	0.00017881	0.0152607
Ssc.13092.1.A1_at	type	1	8	42.77	0.0002	0.000180406	0.015285
Ssc.28902.1.S1_at	type	1	8	42.67	0.0002	0.000181763	0.0153073
Ssc.10382.1.A1_at	type	1	8	42.61	0.0002	0.00018268	0.0153403
Ssc.18642.2.A1_at	type	1	8	42.52	0.0002	0.000184087	0.0153984
Ssc.19540.1.S1_at	type	1	8	42.51	0.0002	0.000184186	0.0153984
Ssc.12664.1.S1_at	type	1	8	42.17	0.0002	0.000189361	0.0156542
Ssc.6618.1.A1_at	type	1	8	42.15	0.0002	0.000189625	0.0156542
Ssc.6028.1.S1_at	type	1	8	42.06	0.0002	0.000191017	0.0157149
Ssc.17375.1.S1_at	type	1	8	41.99	0.0002	0.000192075	0.0157396
Ssc.6525.1.S1_at	type	1	8	42.01	0.0002	0.000191871	0.0157396
Ssc.16907.1.A1_at	type	1	8	41.82	0.0002	0.000194746	0.015838
Ssc.12825.1.A1_at	type	1	8	41.54	0.0002	0.000199286	0.0160692
Ssc.17204.1.S1_at	type	1	8	41.55	0.0002	0.00019915	0.0160692
Ssc.8830.1.A1_at	type	1	8	41.45	0.0002	0.000200849	0.0161037
Ssc.14275.1.A1_at	type	1	8	41.3	0.0002	0.000203359	0.0162361
Ssc.11437.1.A1_at	type	1	8	41.1	0.0002	0.000206647	0.0162473
Ssc.1185.1.S1_at	type	1	8	41.14	0.0002	0.000206048	0.0162473
Ssc.19035.1.S1_at	type	1	8	41.16	0.0002	0.000205754	0.0162473
Ssc.27100.1.A1_at	type	1	8	41.19	0.0002	0.000205177	0.0162473
Ssc.6788.1.A1_at	type	1	8	41.11	0.0002	0.000206495	0.0162473
Ssc.3445.3.A1_at	type	1	8	41.04	0.0002	0.000207745	0.016311
Ssc.101.1.S1_at	type	1	8	40.99	0.0002	0.000208643	0.0163355
Ssc.3048.1.S1_at	type	1	8	40.97	0.0002	0.000208921	0.0163355
Ssc.6811.1.A1_at	type	1	8	40.89	0.0002	0.000210374	0.0164039
Ssc.21141.1.S1_at	type	1	8	40.84	0.0002	0.000211287	0.01643
Ssc.11118.1.S1_at	type	1	8	40.68	0.0002	0.00021409	0.0165087
Ssc.1351.1.S1_at	type	1	8	40.7	0.0002	0.000213654	0.0165087
Ssc.16708.1.A1_at	type	1	8	40.56	0.0002	0.000216216	0.0165087
Ssc.17533.1.A1_at	type	1	8	40.69	0.0002	0.00021391	0.0165087
Ssc.24864.1.A1_at	type	1	8	40.6	0.0002	0.000215459	0.0165087
Ssc.24920.2.S1_a_at	type	1	8	40.63	0.0002	0.000214905	0.0165087
Ssc.29015.1.A1_at	type	1	8	40.57	0.0002	0.000216113	0.0165087
Ssc.4341.1.A1_at	type	1	8	40.65	0.0002	0.000214644	0.0165087
Ssc.7701.1.A1_at	type	1	8	40.57	0.0002	0.000216014	0.0165087
Ssc.24445.1.A1_at	type	1	8	40.53	0.0002	0.000216865	0.0165242
Ssc.6833.1.S1_at	type	1	8	40.5	0.0002	0.000217262	0.0165323
Ssc.25129.1.A1_at	type	1	8	40.44	0.0002	0.000218522	0.0165572
Ssc.17853.1.A1_at	type	1	8	40.36	0.0002	0.000219898	0.0165664
Ssc.30475.1.A1_at	type	1	8	40.27	0.0002	0.000221545	0.0165974
Ssc.12856.1.A1_at	type	1	8	40.03	0.0002	0.000226119	0.0167614
Ssc.22459.1.A1_at	type	1	8	40.07	0.0002	0.000225301	0.0167614
Ssc.11257.1.S1_at	type	1	8	39.9	0.0002	0.000228649	0.0168429
Ssc.28652.1.A1_at	type	1	8	39.93	0.0002	0.000228133	0.0168429
Ssc.15335.1.S1_at	type	1	8	39.65	0.0002	0.000233603	0.0170446
Ssc.1757.1.S1_at	type	1	8	39.6	0.0002	0.000234598	0.0170461
Ssc.25144.1.S1_at	type	1	8	39.58	0.0002	0.000234917	0.0170461
Ssc.3450.1.S1_at	type	1	8	39.6	0.0002	0.000234531	0.0170461
Ssc.17018.1.S1_at	type	1	8	39.46	0.0002	0.000237456	0.017178
Ssc.12413.1.A1_at	type	1	8	39.33	0.0002	0.000240075	0.0172508
Ssc.3445.1.S1_at	type	1	8	39.35	0.0002	0.000239668	0.0172508
Ssc.11689.1.A1_at	type	1	8	39.22	0.0002	0.000242477	0.017354
Ssc.27478.1.A1_at	type	1	8	39.17	0.0002	0.000243424	0.0173595
Ssc.6485.6.A1_a_at	type	1	8	39.01	0.0002	0.000246923	0.0174556
Ssc.6359.1.A1_at	type	1	8	38.93	0.0002	0.000248547	0.0174955
Ssc.11563.1.S1_at	type	1	8	38.86	0.0003	0.000250037	0.0175253
Ssc.11401.1.A1_a_at	type	1	8	38.84	0.0003	0.000250553	0.0175344
Ssc.18344.2.A1_at	type	1	8	38.73	0.0003	0.000252954	0.0175971
Ssc.13037.1.A1_at	type	1	8	38.56	0.0003	0.000256602	0.0176481
Ssc.13948.1.S1_at	type	1	8	38.6	0.0003	0.000255891	0.0176481
Ssc.14271.1.A1_at	type	1	8	38.67	0.0003	0.000254192	0.0176481
Ssc.17463.1.A1_at	type	1	8	38.56	0.0003	0.000256635	0.0176481
Ssc.28059.1.A1_at	type	1	8	38.56	0.0003	0.000256797	0.0176481
Ssc.5567.1.S1_at	type	1	8	38.56	0.0003	0.000256771	0.0176481
Ssc.8297.1.S1_at	type	1	8	38.66	0.0003	0.000254419	0.0176481
Ssc.9111.1.A1_at	type	1	8	38.42	0.0003	0.000259865	0.017762
Ssc.28582.1.A1_at	type	1	8	38.4	0.0003	0.000260351	0.0177633
Ssc.14287.1.S1_at	type	1	8	38.29	0.0003	0.000262824	0.0178212
Ssc.2131.1.S1_at	type	1	8	38.24	0.0003	0.000263975	0.0178393
Ssc.10155.1.S1_at	type	1	8	37.99	0.0003	0.000270024	0.017966
Ssc.11557.1.A1_at	type	1	8	37.9	0.0003	0.000272096	0.017966
Ssc.13519.1.A1_at	type	1	8	37.86	0.0003	0.000273133	0.017966
Ssc.25029.1.A1_at	type	1	8	37.89	0.0003	0.000272291	0.017966
Ssc.25077.1.S1_at	type	1	8	38.02	0.0003	0.000269269	0.017966
Ssc.25081.1.S1_at	type	1	8	38.06	0.0003	0.000268293	0.017966
Ssc.2588.1.S1_at	type	1	8	38.01	0.0003	0.000269507	0.017966
Ssc.29816.1.A1_at	type	1	8	38.08	0.0003	0.000267775	0.017966
Ssc.4103.1.A1_at	type	1	8	37.95	0.0003	0.000270807	0.017966
Ssc.526.1.S1_at	type	1	8	37.96	0.0003	0.000270551	0.017966
Ssc.732.1.S1_at	type	1	8	38.06	0.0003	0.000268253	0.017966
Ssc.6373.1.A1_at	type	1	8	37.75	0.0003	0.000275752	0.0180499
Ssc.9258.1.A1_at	type	1	8	37.77	0.0003	0.000275287	0.0180499
Ssc.9813.1.A1_at	type	1	8	37.75	0.0003	0.000275878	0.0180499
Ssc.9985.1.A1_at	type	1	8	37.67	0.0003	0.000277807	0.0180612
Ssc.19263.1.S1_a_at	type	1	8	37.52	0.0003	0.000281621	0.018166
Ssc.24304.1.S1_at	type	1	8	37.47	0.0003	0.000282877	0.018166
Ssc.27086.1.S1_at	type	1	8	37.47	0.0003	0.000282865	0.018166
Ssc.5505.1.S1_at	type	1	8	37.47	0.0003	0.000282893	0.018166
Ssc.6696.1.A1_at	type	1	8	37.47	0.0003	0.000282883	0.018166
Ssc.3295.2.A1_at	type	1	8	37.36	0.0003	0.00028571	0.0182642
Ssc.22641.2.S1_a_at	type	1	8	37.33	0.0003	0.000286362	0.0182647
Ssc.21275.1.A1_at	type	1	8	37.19	0.0003	0.000290074	0.01846
Ssc.6165.1.A1_at	type	1	8	37.04	0.0003	0.000293909	0.0186414
Ssc.10245.2.A1_a_at	type	1	8	36.88	0.0003	0.000298326	0.0186925
Ssc.10911.1.A1_at	type	1	8	36.87	0.0003	0.000298625	0.0186925
Ssc.29514.1.A1_at	type	1	8	36.93	0.0003	0.000296816	0.0186925
Ssc.26238.1.S1_at	type	1	8	36.84	0.0003	0.000299411	0.0187185
Ssc.11054.1.S1_at	type	1	8	36.79	0.0003	0.000300623	0.01874
Ssc.15233.1.S1_at	type	1	8	36.73	0.0003	0.000302467	0.01874
Ssc.17343.1.S1_at	type	1	8	36.56	0.0003	0.000306969	0.01874
Ssc.19250.1.S1_at	type	1	8	36.54	0.0003	0.000307763	0.01874
Ssc.19698.1.S1_at	type	1	8	36.62	0.0003	0.00030534	0.01874
Ssc.21173.1.S1_at	type	1	8	36.53	0.0003	0.000307881	0.01874
Ssc.24304.2.A1_at	type	1	8	36.75	0.0003	0.000301922	0.01874
Ssc.25293.1.S1_at	type	1	8	36.6	0.0003	0.000305853	0.01874
Ssc.26724.1.A1_at	type	1	8	36.65	0.0003	0.000304635	0.01874
Ssc.28855.2.S1_at	type	1	8	36.66	0.0003	0.000304364	0.01874
Ssc.30517.1.A1_at	type	1	8	36.52	0.0003	0.00030817	0.01874
Ssc.6206.1.S1_at	type	1	8	36.52	0.0003	0.000308117	0.01874
Ssc.6258.1.A1_a_at	type	1	8	36.55	0.0003	0.000307442	0.01874
Ssc.6993.1.A1_at	type	1	8	36.8	0.0003	0.000300371	0.01874
Ssc.9774.1.A1_at	type	1	8	36.5	0.0003	0.000308923	0.01874
Ssc.13187.1.A1_at	type	1	8	36.39	0.0003	0.000311977	0.0187981
Ssc.29681.1.A1_at	type	1	8	36.36	0.0003	0.000312937	0.0187981
Ssc.18642.1.S1_at	type	1	8	36.23	0.0003	0.000316648	0.0189209
Ssc.1534.1.A1_at	type	1	8	36.19	0.0003	0.000317695	0.0189464
Ssc.8647.1.A1_at	type	1	8	36.14	0.0003	0.000319351	0.0190024
Ssc.3322.1.A1_at	type	1	8	36.01	0.0003	0.000322974	0.0190874
Ssc.4127.2.A1_at	type	1	8	36.04	0.0003	0.000322184	0.0190874
Ssc.20590.1.A1_at	type	1	8	35.94	0.0003	0.000325075	0.0191423
Ssc.25964.1.S1_at	type	1	8	35.92	0.0003	0.000325904	0.0191474
Ssc.26893.1.A1_at	type	1	8	35.91	0.0003	0.000326173	0.0191474
Ssc.31189.1.S1_at	type	1	8	35.82	0.0003	0.000328848	0.0191854
Ssc.2569.1.S1_at	type	1	8	35.8	0.0003	0.000329602	0.0192096
Ssc.2841.1.S1_at	type	1	8	35.76	0.0003	0.000330714	0.0192473
Ssc.11153.1.S1_at	type	1	8	35.71	0.0003	0.000332358	0.0192694
Ssc.23015.1.S1_at	type	1	8	35.65	0.0003	0.000334041	0.0192756
Ssc.6363.1.A1_at	type	1	8	35.58	0.0003	0.000336167	0.0192756
Ssc.7306.1.A1_at	type	1	8	35.6	0.0003	0.000335616	0.0192756
Ssc.15541.1.A1_at	type	1	8	35.57	0.0003	0.000336522	0.0192765
Ssc.20239.1.A1_at	type	1	8	35.5	0.0003	0.000338963	0.0193621
Ssc.13587.2.S1_at	type	1	8	35.42	0.0003	0.000341519	0.0194608
Ssc.7893.2.A1_at	type	1	8	35.36	0.0003	0.000343511	0.0194608
Ssc.7304.2.A1_at	type	1	8	35.31	0.0003	0.000344914	0.0194829
Ssc.14238.2.S1_at	type	1	8	35.18	0.0003	0.000349403	0.019535
Ssc.4272.1.A1_at	type	1	8	35.16	0.0003	0.000349936	0.019535
Ssc.11026.1.S1_at	type	1	8	35.02	0.0004	0.000354688	0.0196264
Ssc.18231.1.S1_at	type	1	8	35	0.0004	0.000355422	0.0196264
Ssc.9714.3.S1_a_at	type	1	8	34.98	0.0004	0.000355849	0.0196308
Ssc.22655.1.S1_at	type	1	8	34.79	0.0004	0.000362491	0.0198048
Ssc.9701.1.S1_at	type	1	8	34.82	0.0004	0.000361371	0.0198048
Ssc.5043.1.A1_at	type	1	8	34.71	0.0004	0.000365264	0.0199179
Ssc.6738.1.S1_at	type	1	8	34.71	0.0004	0.000365235	0.0199179
Ssc.3574.1.A1_at	type	1	8	34.59	0.0004	0.000369537	0.0200546
Ssc.30492.1.A1_at	type	1	8	34.56	0.0004	0.000370377	0.0200649
Ssc.1306.1.A1_at	type	1	8	34.5	0.0004	0.000372512	0.0200769
Ssc.17508.2.A1_at	type	1	8	34.54	0.0004	0.000371295	0.0200769
Ssc.17322.1.S1_at	type	1	8	34.43	0.0004	0.000375071	0.0200853
Ssc.25882.1.S1_at	type	1	8	34.42	0.0004	0.00037541	0.0200853
Ssc.26833.1.S1_at	type	1	8	34.44	0.0004	0.000374965	0.0200853
Ssc.6800.1.A1_at	type	1	8	34.43	0.0004	0.000375196	0.0200853
Ssc.9298.1.A1_at	type	1	8	34.4	0.0004	0.000376128	0.0200859
Ssc.12767.1.A1_at	type	1	8	34.31	0.0004	0.000379673	0.0201803
Ssc.24825.1.A1_at	type	1	8	34.22	0.0004	0.000383016	0.0203009
Ssc.3627.1.A1_at	type	1	8	34.09	0.0004	0.000387739	0.0204368
Ssc.15515.1.A1_at	type	1	8	34.07	0.0004	0.00038862	0.0204642
Ssc.13587.1.A1_at	type	1	8	34	0.0004	0.000391042	0.0205117
Ssc.17297.1.A1_at	type	1	8	34.02	0.0004	0.000390423	0.0205117
Ssc.17574.1.S1_at	type	1	8	33.98	0.0004	0.000391754	0.0205117
Ssc.24365.1.S1_at	type	1	8	33.94	0.0004	0.000393496	0.0205117
Ssc.5834.1.A1_at	type	1	8	33.99	0.0004	0.000391342	0.0205117
Ssc.9645.1.S1_at	type	1	8	33.95	0.0004	0.000392957	0.0205117
Ssc.17280.2.A1_at	type	1	8	33.91	0.0004	0.000394724	0.0205484
Ssc.12842.1.S2_at	type	1	8	33.83	0.0004	0.000397712	0.0206703
Ssc.4319.1.A1_at	type	1	8	33.71	0.0004	0.00040234	0.0208101
Ssc.19203.1.A1_at	type	1	8	33.67	0.0004	0.000403934	0.0208452
Ssc.10064.1.S1_at	type	1	8	33.53	0.0004	0.000409766	0.0208804
Ssc.10533.1.A1_at	type	1	8	33.56	0.0004	0.000408428	0.0208804
Ssc.19976.1.S1_at	type	1	8	33.54	0.0004	0.000409176	0.0208804
Ssc.7570.2.S1_at	type	1	8	33.54	0.0004	0.000409311	0.0208804
Ssc.8260.1.A1_at	type	1	8	33.53	0.0004	0.000409434	0.0208804
Ssc.13232.2.A1_at	type	1	8	33.36	0.0004	0.00041654	0.0211119
Ssc.30785.1.S1_at	type	1	8	33.27	0.0004	0.000420181	0.0212395
Ssc.24481.1.S1_at	type	1	8	33.25	0.0004	0.000420978	0.0212609
Ssc.11242.1.S1_at	type	1	8	33.22	0.0004	0.000422261	0.0212878
Ssc.27761.1.S1_at	type	1	8	33.22	0.0004	0.000422261	0.0212878
Ssc.4076.1.S1_at	type	1	8	33.21	0.0004	0.00042282	0.0212971
Ssc.5607.2.S1_at	type	1	8	33.19	0.0004	0.000423398	0.0213073
Ssc.8375.1.A1_at	type	1	8	33.07	0.0004	0.000428524	0.0214701
Ssc.24666.1.A1_at	type	1	8	33.03	0.0004	0.000430405	0.0215453
Ssc.4081.1.A1_at	type	1	8	33.02	0.0004	0.000430842	0.0215482
Ssc.20184.1.S1_at	type	1	8	33	0.0004	0.000431709	0.0215725
Ssc.21770.1.A1_at	type	1	8	32.96	0.0004	0.000433234	0.0215817
Ssc.12388.1.A1_at	type	1	8	32.89	0.0004	0.000436546	0.0216996
Ssc.27231.1.S1_at	type	1	8	32.81	0.0004	0.000440096	0.0217997
Ssc.12095.1.S1_at	type	1	8	32.54	0.0005	0.000451874	0.0218864
Ssc.13601.1.A1_at	type	1	8	32.68	0.0004	0.000445658	0.0218864
Ssc.1362.1.S1_at	type	1	8	32.5	0.0005	0.000454021	0.0218864
Ssc.15372.1.A1_at	type	1	8	32.49	0.0005	0.00045457	0.0218864
Ssc.16687.1.S1_at	type	1	8	32.53	0.0005	0.000452364	0.0218864
Ssc.17069.1.A1_at	type	1	8	32.64	0.0004	0.000447477	0.0218864
Ssc.18815.1.A1_at	type	1	8	32.51	0.0005	0.000453452	0.0218864
Ssc.21857.1.S1_at	type	1	8	32.63	0.0004	0.000448227	0.0218864
Ssc.21877.2.A1_at	type	1	8	32.63	0.0004	0.000448037	0.0218864
Ssc.22088.1.S1_at	type	1	8	32.67	0.0004	0.000446159	0.0218864
Ssc.23839.1.A1_at	type	1	8	32.63	0.0004	0.0004479	0.0218864
Ssc.26066.1.S1_at	type	1	8	32.53	0.0005	0.000452706	0.0218864
Ssc.26478.1.A1_at	type	1	8	32.58	0.0005	0.000450165	0.0218864
Ssc.30270.1.A1_at	type	1	8	32.55	0.0005	0.000451459	0.0218864
Ssc.12877.1.A1_at	type	1	8	32.39	0.0005	0.000459143	0.0220274
Ssc.15912.1.S1_at	type	1	8	32.36	0.0005	0.000460213	0.0220274
Ssc.28023.1.A1_at	type	1	8	32.31	0.0005	0.000462974	0.0221408
Ssc.12664.2.S1_at	type	1	8	32.26	0.0005	0.000465252	0.02216
Ssc.20258.1.S1_at	type	1	8	32.26	0.0005	0.000465093	0.02216
Ssc.3832.1.S1_at	type	1	8	32.26	0.0005	0.000465178	0.02216
Ssc.5052.1.S1_at	type	1	8	32.25	0.0005	0.000465706	0.02216
Ssc.2197.1.S1_at	type	1	8	32.2	0.0005	0.000467775	0.0221841
Ssc.26884.1.S1_at	type	1	8	32.21	0.0005	0.000467466	0.0221841
Ssc.9300.3.S1_at	type	1	8	32.17	0.0005	0.000469532	0.0222297
Ssc.7531.2.S1_at	type	1	8	32.13	0.0005	0.000471321	0.0222773
Ssc.24960.1.S1_at	type	1	8	32.12	0.0005	0.000472006	0.0222911
Ssc.27892.2.S1_at	type	1	8	32.1	0.0005	0.000472591	0.0223002
Ssc.12938.1.A1_at	type	1	8	32.08	0.0005	0.000473616	0.022322
Ssc.24652.1.S1_at	type	1	8	32.05	0.0005	0.00047528	0.022322
Ssc.29099.1.S1_at	type	1	8	32	0.0005	0.000477778	0.0223591
Ssc.21344.1.S1_at	type	1	8	31.97	0.0005	0.00047893	0.0223803
Ssc.27377.1.S1_at	type	1	8	31.95	0.0005	0.000480123	0.0223803
Ssc.11117.1.A1_at	type	1	8	31.85	0.0005	0.00048526	0.0225029
Ssc.11310.2.A1_at	type	1	8	31.79	0.0005	0.000487991	0.0225214
Ssc.4761.1.S1_at	type	1	8	31.8	0.0005	0.000487454	0.0225214
Ssc.12941.1.S1_at	type	1	8	31.76	0.0005	0.000489422	0.0225239
Ssc.1376.1.S1_at	type	1	8	31.77	0.0005	0.000489008	0.0225239
Ssc.19342.1.A1_at	type	1	8	31.74	0.0005	0.000490294	0.0225239
Ssc.22641.1.S1_at	type	1	8	31.7	0.0005	0.000492466	0.0225848
Ssc.24891.1.S1_at	type	1	8	31.67	0.0005	0.000493887	0.0226279
SscAffx.15.1.S1_s_a	type	1	8	31.64	0.0005	0.000495511	0.0226475
Ssc.28098.1.A1_at	type	1	8	31.63	0.0005	0.000496137	0.0226578
Ssc.20160.1.S1_at	type	1	8	31.6	0.0005	0.00049783	0.0227011
Ssc.27574.1.S1_at	type	1	8	31.57	0.0005	0.00049934	0.022731
Ssc.24247.1.S1_at	type	1	8	31.47	0.0005	0.000504459	0.0228059
Ssc.27539.1.A1_at	type	1	8	31.5	0.0005	0.000502978	0.0228059
Ssc.10723.1.A1_at	type	1	8	31.41	0.0005	0.000507358	0.022807
Ssc.30694.1.A1_at	type	1	8	31.22	0.0005	0.000517823	0.0230728
Ssc.10189.1.A1_a_at	type	1	8	31.21	0.0005	0.000518295	0.0230757
Ssc.12596.1.A1_at	type	1	8	31.1	0.0005	0.000524069	0.0231318
Ssc.23781.1.S1_at	type	1	8	31.11	0.0005	0.000523614	0.0231318
Ssc.2932.1.A1_at	type	1	8	31.09	0.0005	0.00052492	0.0231318
Ssc.8798.1.A1_at	type	1	8	31.12	0.0005	0.000523327	0.0231318
Ssc.8861.1.A1_at	type	1	8	31.15	0.0005	0.000521466	0.0231318
Ssc.8922.1.S1_at	type	1	8	31.1	0.0005	0.000524546	0.0231318
Ssc.25251.1.S1_at	type	1	8	31.05	0.0005	0.000526822	0.0231826
Ssc.17512.1.S1_at	type	1	8	31.04	0.0005	0.000527342	0.0231875
Ssc.2396.1.A1_at	type	1	8	31.02	0.0005	0.000528989	0.023224
Ssc.26287.1.S1_at	type	1	8	30.98	0.0005	0.000530782	0.0232667
Ssc.11839.1.S1_at	type	1	8	30.91	0.0005	0.000534801	0.023307
Ssc.4538.1.S1_at	type	1	8	30.93	0.0005	0.000533882	0.023307
Ssc.13576.1.S1_at	type	1	8	30.87	0.0005	0.000537062	0.0233616
Ssc.24231.1.S1_at	type	1	8	30.81	0.0005	0.000540606	0.0234439
Ssc.26199.1.S1_at	type	1	8	30.79	0.0005	0.000541813	0.0234604
Ssc.19610.1.S1_at	type	1	8	30.77	0.0005	0.000543048	0.023478
Ssc.1296.1.S1_at	type	1	8	30.65	0.0005	0.000549502	0.023667
Ssc.7281.2.A1_at	type	1	8	30.48	0.0006	0.000559586	0.0239198
Ssc.25797.1.S1_at	type	1	8	30.44	0.0006	0.000562363	0.0239663
Ssc.5117.1.A1_at	type	1	8	30.42	0.0006	0.000563485	0.0239961
Ssc.2418.1.A1_at	type	1	8	30.35	0.0006	0.000567501	0.0241309
Ssc.2701.2.S1_at	type	1	8	30.29	0.0006	0.000571561	0.024249
Ssc.18873.1.A1_at	type	1	8	30.28	0.0006	0.000572155	0.0242561
Ssc.4643.1.A1_at	type	1	8	30.26	0.0006	0.00057334	0.0242701
Ssc.5131.1.S1_at	type	1	8	30.22	0.0006	0.000575481	0.0243064
Ssc.11101.1.S1_a_at	type	1	8	30.17	0.0006	0.000578401	0.0243291
Ssc.1638.1.S1_at	type	1	8	30.14	0.0006	0.00058081	0.0243291
Ssc.23847.1.A1_at	type	1	8	30.18	0.0006	0.000578268	0.0243291
Ssc.3034.1.S1_at	type	1	8	30.15	0.0006	0.000579834	0.0243291
Ssc.30815.1.A1_at	type	1	8	30.12	0.0006	0.000581592	0.0243291
Ssc.4999.1.S1_at	type	1	8	30.17	0.0006	0.000578961	0.0243291
Ssc.8148.2.S1_at	type	1	8	30.15	0.0006	0.000579935	0.0243291
Ssc.824.1.S1_at	type	1	8	30.17	0.0006	0.000578585	0.0243291
Ssc.19150.1.S1_s_at	type	1	8	30.02	0.0006	0.000587917	0.0245575
Ssc.14282.1.A1_at	type	1	8	29.94	0.0006	0.000593461	0.0246019
Ssc.19270.2.A1_at	type	1	8	29.96	0.0006	0.000592199	0.0246019
Ssc.21133.1.A1_at	type	1	8	29.91	0.0006	0.000595294	0.0246019
Ssc.6704.1.S1_at	type	1	8	29.88	0.0006	0.000596972	0.0246448
Ssc.22534.1.S1_at	type	1	8	29.83	0.0006	0.000600548	0.0247393
Ssc.1142.1.S1_at	type	1	8	29.81	0.0006	0.000601417	0.0247571
Ssc.30678.1.S1_at	type	1	8	29.77	0.0006	0.000604494	0.0247967
Ssc.7322.1.A1_at	type	1	8	29.73	0.0006	0.000606702	0.0248306
Ssc.8905.1.A1_at	type	1	8	29.71	0.0006	0.00060823	0.0248573
Ssc.30371.1.A1_at	type	1	8	29.66	0.0006	0.000611743	0.0248822
Ssc.6305.1.S1_at	type	1	8	29.69	0.0006	0.00060934	0.0248822
Ssc.7735.2.S1_at	type	1	8	29.66	0.0006	0.000611835	0.0248822
Ssc.8807.1.A1_at	type	1	8	29.65	0.0006	0.000611908	0.0248822
Ssc.21818.1.A1_at	type	1	8	29.64	0.0006	0.000613024	0.0249098
Ssc.3249.1.S1_at	type	1	8	29.62	0.0006	0.000614478	0.024951
Ssc.10601.1.A1_at	type	1	8	29.54	0.0006	0.000619607	0.0249517
Ssc.22082.1.A1_at	type	1	8	29.55	0.0006	0.000618796	0.0249517
Ssc.24238.1.S1_s_at	type	1	8	29.57	0.0006	0.000617645	0.0249517
Ssc.27431.1.A1_at	type	1	8	29.55	0.0006	0.000618984	0.0249517
Ssc.30391.1.A1_at	type	1	8	29.53	0.0006	0.000620209	0.0249517
Ssc.13232.2.A1_s_at	type	1	8	29.49	0.0006	0.000623188	0.0249653
Ssc.28686.1.S1_at	type	1	8	29.49	0.0006	0.000622808	0.0249653
Ssc.10664.1.S1_at	type	1	8	29.45	0.0006	0.000625616	0.0250219
Ssc.31112.1.A1_at	type	1	8	29.41	0.0006	0.000628415	0.025051
Ssc.1104.1.S1_at	type	1	8	29.33	0.0006	0.000633679	0.0250993
Ssc.18959.1.A1_at	type	1	8	29.32	0.0006	0.000635032	0.0251032
Ssc.19325.1.S1_at	type	1	8	29.24	0.0006	0.00064004	0.0252634
Ssc.21876.1.S1_at	type	1	8	29.22	0.0006	0.0006418	0.0252652
Ssc.4443.1.S1_at	type	1	8	29.16	0.0006	0.00064629	0.0253716
Ssc.5699.1.S1_at	type	1	8	29.06	0.0007	0.000653192	0.0255073
Ssc.7451.1.S1_at	type	1	8	29.06	0.0007	0.000653341	0.0255073
Ssc.18844.1.S1_at	type	1	8	29	0.0007	0.000657792	0.0255755
Ssc.1808.1.S1_at	type	1	8	28.9	0.0007	0.00066492	0.0256637
Ssc.24782.1.A1_at	type	1	8	28.93	0.0007	0.000662918	0.0256637
Ssc.29846.1.A1_at	type	1	8	28.93	0.0007	0.000662635	0.0256637
Ssc.23827.1.A1_at	type	1	8	28.85	0.0007	0.000668655	0.0257697
Ssc.16338.1.S1_at	type	1	8	28.81	0.0007	0.000671627	0.0257779
Ssc.19179.1.A1_at	type	1	8	28.76	0.0007	0.000675347	0.0258385
Ssc.21194.1.S1_at	type	1	8	28.74	0.0007	0.000676857	0.0258737
Ssc.24580.1.A1_at	type	1	8	28.7	0.0007	0.000679839	0.0258892
Ssc.12785.1.A1_at	type	1	8	28.68	0.0007	0.000681486	0.0259284
Ssc.23865.1.A1_at	type	1	8	28.51	0.0007	0.000694714	0.0262557
Ssc.6811.2.S1_at	type	1	8	28.46	0.0007	0.000698451	0.0263269
Ssc.2476.2.S1_at	type	1	8	28.38	0.0007	0.000705012	0.0265084
Ssc.1578.1.S1_at	type	1	8	28.33	0.0007	0.000708602	0.0265158
Ssc.3875.1.S1_a_at	type	1	8	28.33	0.0007	0.000709083	0.0265163
Ssc.4712.1.S1_at	type	1	8	28.31	0.0007	0.000710175	0.0265397
Ssc.8148.1.S1_at	type	1	8	28.27	0.0007	0.0007134	0.0265608
Ssc.30226.1.A1_at	type	1	8	28.23	0.0007	0.000716793	0.0266292
Ssc.3059.1.S1_at	type	1	8	28.2	0.0007	0.000719607	0.0266819
Ssc.16662.1.A1_at	type	1	8	28.14	0.0007	0.000724199	0.0267642
Ssc.2544.1.S1_at	type	1	8	28.12	0.0007	0.000725938	0.0267761
Ssc.13431.1.A1_at	type	1	8	28.06	0.0007	0.000730919	0.0268032
Ssc.24908.1.S1_at	type	1	8	28.06	0.0007	0.00073058	0.0268032
Ssc.7156.1.A1_at	type	1	8	28.04	0.0007	0.000732873	0.0268457
Ssc.7294.1.A1_at	type	1	8	28.03	0.0007	0.000733497	0.0268457
Ssc.13528.1.A1_at	type	1	8	28.02	0.0007	0.000733993	0.0268465
Ssc.4985.1.A1_at	type	1	8	27.98	0.0007	0.00073753	0.0269412
Ssc.24634.1.A1_at	type	1	8	27.94	0.0007	0.000740978	0.0269458
Ssc.19830.1.S1_at	type	1	8	27.91	0.0007	0.000743129	0.0270067
Ssc.9986.1.A1_at	type	1	8	27.91	0.0007	0.000743747	0.0270119
Ssc.22388.1.A1_at	type	1	8	27.88	0.0007	0.000745805	0.027052
Ssc.24748.1.A1_at	type	1	8	27.84	0.0007	0.0007491	0.0271022
Ssc.21049.1.S1_at	type	1	8	27.8	0.0008	0.000752564	0.0271411
Ssc.4038.1.S1_at	type	1	8	27.81	0.0008	0.000752294	0.0271411
Ssc.2297.1.A1_at	type	1	8	27.77	0.0008	0.00075544	0.0272275
Ssc.7071.1.A1_at	type	1	8	27.75	0.0008	0.000756882	0.0272286
Ssc.19610.2.A1_at	type	1	8	27.68	0.0008	0.000763298	0.0272994
Ssc.27747.1.S1_at	type	1	8	27.68	0.0008	0.000763733	0.0272994
SscAffx.22.1.S1_s_a	type	1	8	27.67	0.0008	0.00076426	0.0272994
Ssc.9708.1.A1_at	type	1	8	27.62	0.0008	0.000768869	0.0273435
Ssc.31038.1.S1_at	type	1	8	27.57	0.0008	0.000773508	0.02735
Ssc.5118.2.S1_at	type	1	8	27.54	0.0008	0.000776011	0.02735
Ssc.8250.1.A1_at	type	1	8	27.58	0.0008	0.000772413	0.02735
Ssc.5179.1.A1_at	type	1	8	27.52	0.0008	0.000777938	0.0273609
Ssc.8871.2.A1_at	type	1	8	27.42	0.0008	0.000786548	0.0275588
Ssc.27542.1.S1_at	type	1	8	27.4	0.0008	0.000788919	0.0275762
Ssc.4622.1.S1_at	type	1	8	27.41	0.0008	0.00078799	0.0275762
Ssc.25700.1.S1_at	type	1	8	27.36	0.0008	0.000792391	0.0276585
Ssc.26642.1.S1_at	type	1	8	27.34	0.0008	0.000794505	0.0276894
Ssc.27878.1.S1_at	type	1	8	27.31	0.0008	0.000796718	0.0277293
Ssc.3931.1.S1_at	type	1	8	27.29	0.0008	0.000798807	0.027768
Ssc.888.1.A1_at	type	1	8	27.25	0.0008	0.000802289	0.0277869
Ssc.25207.1.A1_at	type	1	8	27.21	0.0008	0.000806016	0.027848
Ssc.14255.1.S1_at	type	1	8	27.12	0.0008	0.000815168	0.0280278
Ssc.14307.1.A1_at	type	1	8	27.09	0.0008	0.000817844	0.0280863
Ssc.22477.1.S1_at	type	1	8	27.05	0.0008	0.000821395	0.0281226
Ssc.12898.1.A1_at	type	1	8	27.02	0.0008	0.00082431	0.0281714
Ssc.12764.1.A1_at	type	1	8	27.01	0.0008	0.000825389	0.0281744
Ssc.349.1.S1_at	type	1	8	26.98	0.0008	0.000827821	0.0282065
Ssc.4707.1.A1_at	type	1	8	26.95	0.0008	0.000831141	0.0282459
Ssc.8084.1.S1_at	type	1	8	26.95	0.0008	0.000831598	0.0282459
Ssc.22043.1.S1_at	type	1	8	26.9	0.0008	0.00083644	0.0282973
Ssc.17299.1.A1_at	type	1	8	26.85	0.0008	0.000840509	0.0283256
Ssc.19588.1.S1_at	type	1	8	26.84	0.0008	0.000841768	0.0283415
Ssc.26816.1.S1_at	type	1	8	26.79	0.0008	0.000847222	0.0284576
Ssc.6564.1.S1_at	type	1	8	26.71	0.0009	0.00085531	0.0286615
Ssc.23820.1.A1_a_at	type	1	8	26.69	0.0009	0.000857434	0.0286988
Ssc.30927.1.A1_at	type	1	8	26.53	0.0009	0.000873234	0.0290393
Ssc.20559.1.A1_at	type	1	8	26.49	0.0009	0.000877245	0.0291215
Ssc.15833.1.S1_at	type	1	8	26.47	0.0009	0.000879774	0.0291732
Ssc.26369.2.S1_at	type	1	8	26.4	0.0009	0.000887434	0.0293221
Ssc.4264.1.A1_at	type	1	8	26.39	0.0009	0.000888284	0.0293221
Ssc.4153.1.A1_at	type	1	8	26.32	0.0009	0.000895822	0.0294031
Ssc.4807.1.S1_at	type	1	8	26.34	0.0009	0.00089369	0.0294031
Ssc.15316.1.S1_at	type	1	8	26.28	0.0009	0.000900222	0.0295217
Ssc.27702.1.S1_at	type	1	8	26.25	0.0009	0.000903438	0.0295999
Ssc.30613.1.A1_at	type	1	8	26.24	0.0009	0.000904172	0.0295999
Ssc.18184.1.S1_at	type	1	8	26.22	0.0009	0.000907091	0.0296242
Ssc.22761.1.S1_at	type	1	8	26.2	0.0009	0.000909084	0.0296242
Ssc.29226.1.S1_at	type	1	8	26.2	0.0009	0.000908466	0.0296242
Ssc.30236.1.A1_at	type	1	8	26.2	0.0009	0.00090909	0.0296242
Ssc.10885.1.S1_at	type	1	8	26.17	0.0009	0.000911609	0.0296812
Ssc.18772.1.A1_at	type	1	8	26.1	0.0009	0.000919708	0.0297877
Ssc.24976.1.S1_at	type	1	8	26.05	0.0009	0.000925851	0.0298153
Ssc.31066.1.A1_at	type	1	8	26.03	0.0009	0.000927516	0.0298153
Ssc.3271.1.A1_at	type	1	8	26.05	0.0009	0.000925368	0.0298153
Ssc.6265.1.S1_at	type	1	8	26.03	0.0009	0.000927674	0.0298153
Ssc.8560.1.A1_at	type	1	8	26.07	0.0009	0.000922998	0.0298153
Ssc.9013.1.S1_at	type	1	8	26.02	0.0009	0.000928385	0.0298153
Ssc.16441.1.S1_at	type	1	8	25.92	0.0009	0.000939579	0.0300009
Ssc.24654.1.A1_at	type	1	8	25.93	0.0009	0.000939252	0.0300009
Ssc.3906.1.S1_at	type	1	8	25.92	0.0009	0.000939674	0.0300009
Ssc.7802.1.A1_at	type	1	8	25.89	0.0009	0.000943606	0.0300696
Ssc.16159.1.S1_at	type	1	8	25.87	0.0009	0.000945733	0.0300928
Ssc.7724.1.A1_at	type	1	8	25.86	0.0009	0.000947072	0.0301016
Ssc.12664.1.S1_a_at	type	1	8	25.84	0.0009	0.000949736	0.0301234
Ssc.19350.1.S1_at	type	1	8	25.82	0.001	0.000951707	0.0301309
Ssc.3433.1.S1_at	type	1	8	25.8	0.001	0.000954364	0.0301645
Ssc.9137.1.A1_at	type	1	8	25.78	0.001	0.000956664	0.0302035
Ssc.12872.1.A1_at	type	1	8	25.77	0.001	0.000957597	0.0302093
Ssc.10678.1.A1_at	type	1	8	25.7	0.001	0.000965071	0.0303508
Ssc.25641.1.S1_at	type	1	8	25.69	0.001	0.000966966	0.0303599
Ssc.19360.2.S1_at	type	1	8	25.65	0.001	0.000971556	0.0303898
Ssc.5097.1.S1_at	type	1	8	25.59	0.001	0.000978355	0.0305247
Ssc.21635.1.A1_at	type	1	8	25.54	0.001	0.000984378	0.030632
Ssc.2836.1.S1_at	type	1	8	25.52	0.001	0.000987222	0.0306483
Ssc.3879.1.S1_at	type	1	8	25.5	0.001	0.000989054	0.0306483
Ssc.13250.1.A1_at	type	1	8	25.47	0.001	0.000993102	0.0306716
Ssc.18939.1.A1_at	type	1	8	25.48	0.001	0.000991797	0.0306716
Ssc.6463.1.A1_at	type	1	8	25.45	0.001	0.00099538	0.0307253
Ssc.11789.1.A1_at	type	1	8	25.4	0.001	0.0010022	0.0308854
Ssc.8296.1.A1_at	type	1	8	25.39	0.001	0.00100321	0.0308998
Ssc.18900.1.A1_at	type	1	8	25.37	0.001	0.00100526	0.0309327
Ssc.29615.1.A1_at	type	1	8	25.36	0.001	0.00100665	0.0309327
Ssc.6060.1.S1_at	type	1	8	25.36	0.001	0.00100684	0.0309327
Ssc.8790.1.A1_at	type	1	8	25.36	0.001	0.00100676	0.0309327
Ssc.25133.1.S1_at	type	1	8	25.33	0.001	0.00101006	0.0309965
Ssc.7996.1.A1_at	type	1	8	25.31	0.001	0.00101268	0.0310269
Ssc.18079.1.A1_at	type	1	8	25.29	0.001	0.00101587	0.0310371
Ssc.3433.2.S1_at	type	1	8	25.27	0.001	0.00101825	0.0310864
Ssc.21644.1.S1_at	type	1	8	25.22	0.001	0.0010243	0.0311272
Ssc.23920.1.A1_at	type	1	8	25.2	0.001	0.00102636	0.0311386
Ssc.27565.1.S1_at	type	1	8	25.2	0.001	0.00102704	0.0311386
Ssc.9221.2.A1_a_at	type	1	8	25.18	0.001	0.00102978	0.0311601
Ssc.13485.1.A1_at	type	1	8	25.14	0.001	0.00103497	0.0312507
Ssc.12579.1.A1_s_at	type	1	8	25.11	0.001	0.00103817	0.0312807
Ssc.28935.1.S1_at	type	1	8	25.1	0.001	0.00103932	0.0312822
Ssc.10618.2.A1_at	type	1	8	25.05	0.001	0.0010457	0.0313594
Ssc.1484.1.S1_at	type	1	8	25.07	0.001	0.00104413	0.0313594
Ssc.5158.1.S1_at	type	1	8	25	0.0011	0.00105237	0.0313783
Ssc.12121.1.S1_at	type	1	8	24.97	0.0011	0.00105713	0.0314273
Ssc.4963.1.A1_at	type	1	8	24.95	0.0011	0.00105914	0.0314273
Ssc.5480.1.S1_at	type	1	8	24.95	0.0011	0.00105878	0.0314273
Ssc.6666.1.A1_at	type	1	8	24.97	0.0011	0.00105741	0.0314273
Ssc.7756.1.A1_at	type	1	8	24.92	0.0011	0.00106315	0.0314273
Ssc.995.1.A1_at	type	1	8	24.96	0.0011	0.00105835	0.0314273
Ssc.11404.1.A1_at	type	1	8	24.87	0.0011	0.0010704	0.0315485
Ssc.249.1.S1_at	type	1	8	24.84	0.0011	0.00107368	0.0316286
Ssc.10497.1.S1_at	type	1	8	24.8	0.0011	0.00107942	0.0317649
Ssc.2567.1.S1_at	type	1	8	24.76	0.0011	0.00108529	0.0318879
Ssc.6928.1.A1_at	type	1	8	24.69	0.0011	0.00109459	0.0321114
Ssc.30814.1.S1_at	type	1	8	24.68	0.0011	0.00109648	0.0321503
Ssc.24860.1.A1_at	type	1	8	24.64	0.0011	0.0011011	0.032219
Ssc.10394.1.A1_at	type	1	8	24.63	0.0011	0.00110292	0.0322288
Ssc.4732.1.A1_at	type	1	8	24.63	0.0011	0.00110267	0.0322288
Ssc.7277.1.A1_at	type	1	8	24.62	0.0011	0.00110484	0.0322288
Ssc.19253.2.A1_at	type	1	8	24.58	0.0011	0.0011093	0.0322691
Ssc.24350.1.S1_at	type	1	8	24.59	0.0011	0.00110806	0.0322691
Ssc.6156.1.A1_at	type	1	8	24.59	0.0011	0.0011089	0.0322691
Ssc.55.1.S1_at	type	1	8	24.52	0.0011	0.00111865	0.0324152
Ssc.12831.1.A1_at	type	1	8	24.51	0.0011	0.00112016	0.0324359
Ssc.19882.1.S1_at	type	1	8	24.5	0.0011	0.00112082	0.0324359
Ssc.6869.1.A1_at	type	1	8	24.5	0.0011	0.00112145	0.0324359
Ssc.1798.1.S1_at	type	1	8	24.46	0.0011	0.00112667	0.0325312
Ssc.25253.2.A1_at	type	1	8	24.46	0.0011	0.00112658	0.0325312
Ssc.19629.1.A1_at	type	1	8	24.42	0.0011	0.00113303	0.0325989
Ssc.21264.1.A1_at	type	1	8	24.42	0.0011	0.00113298	0.0325989
Ssc.5909.1.S1_at	type	1	8	24.42	0.0011	0.00113282	0.0325989
Ssc.21796.1.S1_at	type	1	8	24.4	0.0011	0.00113599	0.0326345
Ssc.18649.1.S1_at	type	1	8	24.33	0.0011	0.00114631	0.0326829
Ssc.22795.1.A1_at	type	1	8	24.36	0.0011	0.0011412	0.0326829
Ssc.29246.1.A1_at	type	1	8	24.34	0.0011	0.00114476	0.0326829
Ssc.3930.1.S1_at	type	1	8	24.33	0.0011	0.00114562	0.0326829
Ssc.9693.1.A1_at	type	1	8	24.35	0.0011	0.00114224	0.0326829
Ssc.7146.1.A1_at	type	1	8	24.31	0.0011	0.00114936	0.0327204
Ssc.12491.1.A1_at	type	1	8	24.3	0.0012	0.00115019	0.0327278
Ssc.6034.2.S1_a_at	type	1	8	24.3	0.0012	0.00115087	0.0327305
SscAffx.9.1.S1_at	type	1	8	24.27	0.0012	0.00115444	0.0327828
Ssc.8031.1.A1_at	type	1	8	24.24	0.0012	0.00115935	0.0328894
Ssc.4648.2.S1_at	type	1	8	24.22	0.0012	0.00116133	0.0329292
Ssc.1205.1.S1_at	type	1	8	24.18	0.0012	0.00116833	0.0329595
Ssc.24112.1.A1_at	type	1	8	24.17	0.0012	0.00116879	0.0329595
Ssc.639.1.A1_at	type	1	8	24.19	0.0012	0.00116578	0.0329595
Ssc.13191.1.A1_at	type	1	8	24.15	0.0012	0.00117314	0.0330329
Ssc.18344.1.S1_at	type	1	8	24.15	0.0012	0.00117275	0.0330329
Ssc.27354.1.S1_at	type	1	8	24.12	0.0012	0.00117665	0.0330775
Ssc.3590.1.A1_at	type	1	8	24.13	0.0012	0.00117611	0.0330775
Ssc.11157.1.A1_at	type	1	8	24.1	0.0012	0.00118029	0.0331042
Ssc.4065.1.A1_at	type	1	8	24.07	0.0012	0.00118452	0.0331087
Ssc.15173.2.A1_at	type	1	8	24.03	0.0012	0.00119095	0.0332098
Ssc.14211.1.A1_at	type	1	8	24.02	0.0012	0.00119248	0.0332099
Ssc.21519.1.S1_s_at	type	1	8	23.98	0.0012	0.0011987	0.0332902
Ssc.19640.1.A1_at	type	1	8	23.97	0.0012	0.00120059	0.0333103
Ssc.3088.1.S1_at	type	1	8	23.95	0.0012	0.00120316	0.033349
Ssc.8090.1.A1_at	type	1	8	23.93	0.0012	0.00120566	0.0333855
Ssc.3616.1.A2_at	type	1	8	23.92	0.0012	0.00120807	0.0333933
Ssc.7991.1.A1_at	type	1	8	23.92	0.0012	0.0012085	0.0333933
Ssc.2864.1.S1_at	type	1	8	23.9	0.0012	0.00121109	0.033438
Ssc.17337.1.S1_at	type	1	8	23.88	0.0012	0.00121331	0.0334757
Ssc.21181.1.A1_at	type	1	8	23.87	0.0012	0.00121485	0.0334757
Ssc.4657.1.S1_at	type	1	8	23.87	0.0012	0.00121497	0.0334757
Ssc.14593.1.S1_at	type	1	8	23.87	0.0012	0.00121609	0.0334784
Ssc.19980.1.S1_at	type	1	8	23.82	0.0012	0.00122313	0.0335173
Ssc.6435.1.S1_at	type	1	8	23.83	0.0012	0.00122245	0.0335173
Ssc.8503.1.S1_at	type	1	8	23.81	0.0012	0.00122502	0.0335173
Ssc.18551.1.S1_at	type	1	8	23.79	0.0012	0.00122783	0.033554
Ssc.5142.1.S1_at	type	1	8	23.78	0.0012	0.00123058	0.0335679
Ssc.12815.1.A1_at	type	1	8	23.76	0.0012	0.00123349	0.0335989
Ssc.22082.2.A1_at	type	1	8	23.76	0.0012	0.00123255	0.0335989
Ssc.12567.1.A1_at	type	1	8	23.74	0.0012	0.00123578	0.033623
Ssc.27573.1.S1_at	type	1	8	23.74	0.0012	0.00123615	0.033623
Ssc.30658.2.S1_at	type	1	8	23.68	0.0012	0.00124646	0.0338158
Ssc.13327.1.A1_at	type	1	8	23.63	0.0013	0.00125331	0.0338793
Ssc.1810.1.A1_at	type	1	8	23.64	0.0013	0.00125223	0.0338793
Ssc.7735.1.S1_at	type	1	8	23.61	0.0013	0.0012578	0.0339679
Ssc.2393.1.S1_at	type	1	8	23.58	0.0013	0.00126276	0.0340048
Ssc.19184.1.S1_at	type	1	8	23.57	0.0013	0.00126429	0.0340137
Ssc.25357.1.S1_at	type	1	8	23.54	0.0013	0.00126878	0.0340637
Ssc.25195.1.A1_at	type	1	8	23.53	0.0013	0.00127014	0.0340741
Ssc.15252.1.S1_at	type	1	8	23.52	0.0013	0.00127291	0.0341002
Ssc.2485.1.S1_at	type	1	8	23.48	0.0013	0.00127838	0.0341948
Ssc.22727.1.A1_at	type	1	8	23.45	0.0013	0.00128412	0.0342652
Ssc.18084.1.S1_at	type	1	8	23.44	0.0013	0.00128559	0.0342779
Ssc.15152.2.S1_at	type	1	8	23.42	0.0013	0.0012887	0.0343059
Ssc.17824.1.A1_at	type	1	8	23.42	0.0013	0.00128905	0.0343059
Ssc.1882.1.S1_at	type	1	8	23.41	0.0013	0.00128997	0.0343143
Ssc.8871.1.S1_at	type	1	8	23.4	0.0013	0.00129274	0.0343235
Ssc.8402.1.S1_at	type	1	8	23.39	0.0013	0.00129479	0.0343459
Ssc.1634.1.A1_at	type	1	8	23.38	0.0013	0.00129628	0.0343693
Ssc.19612.1.S1_at	type	1	8	23.36	0.0013	0.00129943	0.034374
Ssc.336.1.S1_at	type	1	8	23.35	0.0013	0.00130051	0.034374
Ssc.7864.1.A1_at	type	1	8	23.34	0.0013	0.0013022	0.0343977
Ssc.22072.1.A1_at	type	1	8	23.3	0.0013	0.00130899	0.0344967
Ssc.18619.2.A1_at	type	1	8	23.23	0.0013	0.00132136	0.0347222
Ssc.6881.1.A1_s_at	type	1	8	23.23	0.0013	0.00132205	0.0347222
Ssc.7834.1.A1_at	type	1	8	23.23	0.0013	0.00132244	0.0347222
Ssc.21769.1.S1_at	type	1	8	23.17	0.0013	0.00133166	0.0348964
Ssc.19907.1.S1_at	type	1	8	23.15	0.0013	0.00133516	0.0349285
Ssc.26679.1.A1_at	type	1	8	23.09	0.0013	0.00134711	0.0350669
Ssc.2730.1.S1_at	type	1	8	23.1	0.0013	0.00134565	0.0350669
Ssc.30336.1.A1_at	type	1	8	23.1	0.0013	0.00134496	0.0350669
Ssc.11790.3.A1_a_at	type	1	8	23.07	0.0014	0.00135011	0.0351078
Ssc.12677.1.S1_at	type	1	8	23.06	0.0014	0.0013515	0.0351278
Ssc.2701.1.S1_at	type	1	8	23.05	0.0014	0.0013537	0.035146
Ssc.31102.1.A1_at	type	1	8	23.04	0.0014	0.00135564	0.035146
Ssc.4487.1.S1_at	type	1	8	22.96	0.0014	0.00137047	0.0353828
Ssc.9416.2.A1_at	type	1	8	22.96	0.0014	0.00137066	0.0353828
Ssc.27106.1.A1_at	type	1	8	22.87	0.0014	0.0013873	0.0356422
Ssc.5737.1.S1_at	type	1	8	22.86	0.0014	0.00138761	0.0356422
Ssc.15927.1.S1_at	type	1	8	22.84	0.0014	0.00139145	0.0356444
Ssc.27120.1.A1_at	type	1	8	22.86	0.0014	0.00138884	0.0356444
Ssc.24857.1.S1_at	type	1	8	22.81	0.0014	0.00139856	0.0357615
Ssc.5453.1.A1_at	type	1	8	22.81	0.0014	0.00139822	0.0357615
Ssc.11757.1.S1_at	type	1	8	22.74	0.0014	0.0014114	0.035934
Ssc.8044.1.A1_at	type	1	8	22.74	0.0014	0.00141055	0.035934
Ssc.6915.1.A1_at	type	1	8	22.72	0.0014	0.00141422	0.0359353
Ssc.13183.2.S1_at	type	1	8	22.72	0.0014	0.00141556	0.0359532
Ssc.18619.1.A1_at	type	1	8	22.71	0.0014	0.00141654	0.0359622
Ssc.11281.2.S1_at	type	1	8	22.7	0.0014	0.00141884	0.0359676
Ssc.21122.1.S1_at	type	1	8	22.65	0.0014	0.00142782	0.0361032
Ssc.5712.1.S1_at	type	1	8	22.65	0.0014	0.00142894	0.0361114
Ssc.11466.1.A1_at	type	1	8	22.63	0.0014	0.0014312	0.0361327
Ssc.21229.1.A1_at	type	1	8	22.63	0.0014	0.00143153	0.0361327
Ssc.16886.1.A1_at	type	1	8	22.61	0.0014	0.00143591	0.0362103
Ssc.19360.1.S1_at	type	1	8	22.52	0.0015	0.00145442	0.0365156
Ssc.10359.1.S1_at	type	1	8	22.46	0.0015	0.0014661	0.0366201
Ssc.6578.1.S1_at	type	1	8	22.45	0.0015	0.00146789	0.0366269
Ssc.19178.1.S1_at	type	1	8	22.44	0.0015	0.00146883	0.0366342
Ssc.11440.3.A1_at	type	1	8	22.43	0.0015	0.00147102	0.036644
Ssc.10200.2.A1_a_at	type	1	8	22.4	0.0015	0.00147711	0.0367148
Ssc.13903.1.S1_at	type	1	8	22.4	0.0015	0.00147695	0.0367148
Ssc.5962.2.S1_a_at	type	1	8	22.4	0.0015	0.00147773	0.0367148
Ssc.15863.1.S1_at	type	1	8	22.38	0.0015	0.00148219	0.0367736
Ssc.5182.1.A1_at	type	1	8	22.37	0.0015	0.00148298	0.036777
Ssc.15927.2.S1_at	type	1	8	22.35	0.0015	0.00148663	0.036844
Ssc.11310.1.A1_at	type	1	8	22.35	0.0015	0.0014884	0.0368443
Ssc.2113.1.S1_at	type	1	8	22.34	0.0015	0.00148905	0.0368443
Ssc.8116.1.S1_at	type	1	8	22.35	0.0015	0.00148841	0.0368443
Ssc.9698.1.A1_at	type	1	8	22.34	0.0015	0.00148958	0.0368443
Ssc.2639.1.S1_at	type	1	8	22.33	0.0015	0.00149198	0.0368558
Ssc.3820.3.S1_a_at	type	1	8	22.33	0.0015	0.001492	0.0368558
Ssc.26918.1.A1_at	type	1	8	22.31	0.0015	0.00149633	0.0369147
Ssc.26594.1.S1_at	type	1	8	22.3	0.0015	0.00149768	0.0369159
Ssc.16045.2.A1_at	type	1	8	22.26	0.0015	0.00150569	0.0370168
Ssc.11771.1.A1_at	type	1	8	22.19	0.0015	0.00152068	0.0372366
Ssc.16392.2.A1_at	type	1	8	22.2	0.0015	0.00151851	0.0372366
Ssc.26608.1.A1_at	type	1	8	22.17	0.0015	0.00152381	0.0372366
Ssc.6058.1.S1_at	type	1	8	22.18	0.0015	0.00152212	0.0372366
Ssc.10821.1.S1_at	type	1	8	22.17	0.0015	0.00152522	0.0372389
Ssc.9235.1.A1_at	type	1	8	22.17	0.0015	0.00152482	0.0372389
Ssc.20785.1.A1_at	type	1	8	22.16	0.0015	0.00152758	0.0372684
Ssc.2711.1.S1_at	type	1	8	22.16	0.0015	0.00152774	0.0372684
Ssc.6099.1.A1_at	type	1	8	22.15	0.0015	0.00152928	0.0372699
Ssc.6462.1.A1_at	type	1	8	22.15	0.0015	0.00152942	0.0372699
Ssc.9202.1.A1_at	type	1	8	22.12	0.0015	0.00153431	0.0373164
Ssc.5830.1.A1_at	type	1	8	22.09	0.0015	0.00154139	0.0373765
Ssc.21632.1.S1_at	type	1	8	22.03	0.0016	0.00155352	0.0375287
Ssc.15466.1.S1_at	type	1	8	22.01	0.0016	0.00155765	0.0375434
Ssc.16132.2.S1_at	type	1	8	22.02	0.0016	0.00155723	0.0375434
Ssc.3383.1.S1_at	type	1	8	22.02	0.0016	0.00155731	0.0375434
Ssc.16891.1.S1_at	type	1	8	22	0.0016	0.00156163	0.0375783
Ssc.8086.1.A1_at	type	1	8	21.98	0.0016	0.00156402	0.037589
Ssc.8349.1.A1_at	type	1	8	21.98	0.0016	0.00156448	0.037589
Ssc.19282.2.S1_a_at	type	1	8	21.97	0.0016	0.00156727	0.0376344
Ssc.10148.1.S1_at	type	1	8	21.92	0.0016	0.00157737	0.0376352
Ssc.10328.1.A1_at	type	1	8	21.93	0.0016	0.0015763	0.0376352
Ssc.15661.1.S1_at	type	1	8	21.92	0.0016	0.00157743	0.0376352
Ssc.16110.1.A1_at	type	1	8	21.95	0.0016	0.00157153	0.0376352
Ssc.19151.1.S1_at	type	1	8	21.93	0.0016	0.00157539	0.0376352
Ssc.26290.1.S1_at	type	1	8	21.94	0.0016	0.00157431	0.0376352
Ssc.27240.1.S1_at	type	1	8	21.92	0.0016	0.00157791	0.0376352
Ssc.2810.1.S1_at	type	1	8	21.92	0.0016	0.00157784	0.0376352
Ssc.2895.1.S1_at	type	1	8	21.96	0.0016	0.00156917	0.0376352
Ssc.29769.1.A1_at	type	1	8	21.93	0.0016	0.00157635	0.0376352
Ssc.31132.1.A1_at	type	1	8	21.92	0.0016	0.00157772	0.0376352
Ssc.23242.1.A1_at	type	1	8	21.87	0.0016	0.00158898	0.037788
Ssc.3645.2.S1_at	type	1	8	21.88	0.0016	0.00158774	0.037788
Ssc.7728.1.A1_at	type	1	8	21.88	0.0016	0.00158758	0.037788
Ssc.15309.2.S1_at	type	1	8	21.85	0.0016	0.00159275	0.0377986
Ssc.19249.2.S1_a_at	type	1	8	21.81	0.0016	0.00160266	0.0379112
Ssc.24192.1.S1_at	type	1	8	21.8	0.0016	0.00160408	0.0379218
Ssc.19839.1.S1_at	type	1	8	21.74	0.0016	0.00161803	0.0381116
Ssc.24707.1.S1_at	type	1	8	21.74	0.0016	0.00161712	0.0381116
Ssc.27096.1.A1_at	type	1	8	21.75	0.0016	0.00161549	0.0381116
Ssc.7519.1.A1_at	type	1	8	21.74	0.0016	0.00161762	0.0381116
Ssc.8057.1.A1_at	type	1	8	21.72	0.0016	0.00162225	0.0381634
Ssc.1276.1.S1_at	type	1	8	21.71	0.0016	0.00162401	0.0381892
Ssc.4258.1.S1_at	type	1	8	21.68	0.0016	0.00163225	0.0382561
Ssc.17238.1.A1_at	type	1	8	21.67	0.0016	0.00163477	0.0382994
Ssc.12865.1.A1_at	type	1	8	21.66	0.0016	0.00163717	0.0383058
Ssc.16628.1.S1_a_at	type	1	8	21.63	0.0016	0.00164192	0.0383562
Ssc.19358.1.S1_at	type	1	8	21.58	0.0017	0.00165457	0.0385092
Ssc.286.1.S1_s_at	type	1	8	21.58	0.0017	0.0016546	0.0385092
Ssc.13932.1.S1_at	type	1	8	21.57	0.0017	0.0016562	0.0385154
Ssc.12879.1.A1_at	type	1	8	21.56	0.0017	0.00165836	0.0385403
Ssc.14446.1.A1_at	type	1	8	21.56	0.0017	0.00166019	0.0385403
Ssc.20294.1.S1_at	type	1	8	21.55	0.0017	0.00166067	0.0385403
Ssc.2460.1.S1_at	type	1	8	21.56	0.0017	0.00165901	0.0385403
Ssc.10858.1.A1_at	type	1	8	21.55	0.0017	0.00166227	0.0385616
Ssc.26718.1.S1_at	type	1	8	21.54	0.0017	0.00166442	0.0385958
Ssc.23009.1.S1_at	type	1	8	21.51	0.0017	0.00167085	0.0386502
Ssc.27932.1.S1_at	type	1	8	21.52	0.0017	0.00166934	0.0386502
Ssc.17615.1.S1_at	type	1	8	21.51	0.0017	0.00167167	0.0386533
Ssc.19740.1.S1_at	type	1	8	21.5	0.0017	0.00167333	0.0386602
Ssc.8946.1.A1_at	type	1	8	21.47	0.0017	0.00168069	0.0387672
Ssc.8024.1.A1_at	type	1	8	21.44	0.0017	0.0016883	0.0388323
Ssc.21325.1.S1_at	type	1	8	21.43	0.0017	0.00169082	0.0388744
Ssc.21845.1.S1_at	type	1	8	21.41	0.0017	0.00169411	0.0389029
Ssc.24986.1.S1_at	type	1	8	21.41	0.0017	0.00169352	0.0389029
Ssc.5844.1.A1_at	type	1	8	21.41	0.0017	0.00169338	0.0389029
Ssc.17387.1.A1_at	type	1	8	21.39	0.0017	0.00169892	0.0389502
Ssc.27237.1.S1_a_at	type	1	8	21.33	0.0017	0.00171377	0.0391327
Ssc.26530.1.S1_at	type	1	8	21.31	0.0017	0.00171876	0.0392173
Ssc.5438.1.S2_at	type	1	8	21.31	0.0017	0.00171886	0.0392173
Ssc.22337.1.S1_at	type	1	8	21.3	0.0017	0.00172047	0.0392384
Ssc.4792.1.A1_at	type	1	8	21.28	0.0017	0.00172558	0.0393232
Ssc.924.2.A1_at	type	1	8	21.27	0.0017	0.00172897	0.0393821
Ssc.27528.1.S1_at	type	1	8	21.26	0.0017	0.00173058	0.0393899
Ssc.26764.1.S1_at	type	1	8	21.23	0.0017	0.00173801	0.0395114
Ssc.27205.1.S1_at	type	1	8	21.22	0.0017	0.00173942	0.0395118
Ssc.7229.3.S1_at	type	1	8	21.22	0.0017	0.00174019	0.0395135
Ssc.9355.2.A1_at	type	1	8	21.21	0.0017	0.00174321	0.0395661
Ssc.8335.1.S1_at	type	1	8	21.2	0.0017	0.00174644	0.0395921
Ssc.16179.1.S1_at	type	1	8	21.16	0.0018	0.00175619	0.0397336
Ssc.29038.1.A1_at	type	1	8	21.15	0.0018	0.00175829	0.0397653
Ssc.5649.1.S1_at	type	1	8	21.14	0.0018	0.00176131	0.039802
Ssc.28942.1.S1_at	type	1	8	21.11	0.0018	0.00176888	0.0399054
Ssc.997.2.S1_at	type	1	8	21.09	0.0018	0.00177248	0.039943
Ssc.16046.1.S1_s_at	type	1	8	21.07	0.0018	0.00177869	0.0400312
Ssc.16716.1.S1_at	type	1	8	21.03	0.0018	0.00178884	0.0402159
Ssc.17478.1.A1_at	type	1	8	21.03	0.0018	0.00178882	0.0402159
Ssc.18335.2.A1_at	type	1	8	21	0.0018	0.00179664	0.0402187
Ssc.19185.1.S1_at	type	1	8	20.99	0.0018	0.00179817	0.0402187
Ssc.21311.2.S1_at	type	1	8	20.99	0.0018	0.00179815	0.0402187
Ssc.27685.1.S1_at	type	1	8	21	0.0018	0.00179475	0.0402187
Ssc.3953.1.S1_at	type	1	8	21	0.0018	0.00179689	0.0402187
Ssc.5343.1.S1_at	type	1	8	21	0.0018	0.00179492	0.0402187
Ssc.6856.1.A1_at	type	1	8	21	0.0018	0.00179481	0.0402187
Ssc.7243.1.A1_at	type	1	8	21	0.0018	0.00179659	0.0402187
Ssc.9450.1.S1_at	type	1	8	21.01	0.0018	0.00179432	0.0402187
Ssc.7761.1.A1_at	type	1	8	20.98	0.0018	0.00180076	0.0402448
Ssc.10881.1.S1_at	type	1	8	20.97	0.0018	0.00180316	0.0402532
Ssc.9035.1.A1_at	type	1	8	20.96	0.0018	0.00180558	0.0402733
Ssc.19629.2.S1_s_at	type	1	8	20.94	0.0018	0.00181055	0.0402891
Ssc.5559.1.S1_at	type	1	8	20.93	0.0018	0.00181478	0.040357
Ssc.26060.1.A1_at	type	1	8	20.91	0.0018	0.00181906	0.0404309
Ssc.12592.1.S1_at	type	1	8	20.88	0.0018	0.00182737	0.040584
Ssc.24.1.S1_at	type	1	8	20.85	0.0018	0.00183365	0.0406438
Ssc.6987.1.A1_at	type	1	8	20.85	0.0018	0.00183448	0.0406465
Ssc.23830.1.S1_at	type	1	8	20.84	0.0018	0.00183643	0.0406737
Ssc.25836.1.S1_at	type	1	8	20.84	0.0018	0.00183784	0.040689
Ssc.12901.2.A1_at	type	1	8	20.83	0.0018	0.00184124	0.0407129
Ssc.24764.1.A1_at	type	1	8	20.82	0.0018	0.00184237	0.0407129
Ssc.1094.1.S1_at	type	1	8	20.76	0.0019	0.00185782	0.0408303
Ssc.17605.1.S1_at	type	1	8	20.78	0.0019	0.00185281	0.0408303
Ssc.4963.2.S1_at	type	1	8	20.78	0.0019	0.00185321	0.0408303
Ssc.7531.1.A1_at	type	1	8	20.77	0.0019	0.00185742	0.0408303
Ssc.2567.2.A1_at	type	1	8	20.74	0.0019	0.00186302	0.0408326
Ssc.1557.1.S1_at	type	1	8	20.71	0.0019	0.00187199	0.0409524
Ssc.18574.2.S1_at	type	1	8	20.71	0.0019	0.00187277	0.0409524
Ssc.26447.1.S1_at	type	1	8	20.67	0.0019	0.00188314	0.0411305
Ssc.26068.1.S1_at	type	1	8	20.65	0.0019	0.00188885	0.041214
Ssc.13822.1.A1_at	type	1	8	20.6	0.0019	0.00190194	0.0412983
Ssc.1758.1.S1_at	type	1	8	20.6	0.0019	0.00190255	0.0412983
Ssc.19361.1.S1_at	type	1	8	20.61	0.0019	0.00189961	0.0412983
Ssc.3068.1.S1_at	type	1	8	20.61	0.0019	0.00189874	0.0412983
Ssc.5773.1.A1_at	type	1	8	20.62	0.0019	0.00189782	0.0412983
Ssc.657.1.A1_at	type	1	8	20.62	0.0019	0.00189655	0.0412983
Ssc.9440.1.A1_at	type	1	8	20.59	0.0019	0.00190606	0.0413095
Ssc.5563.1.S1_at	type	1	8	20.54	0.0019	0.00191952	0.041431
Ssc.1941.1.A1_at	type	1	8	20.53	0.0019	0.0019223	0.0414437
Ssc.7582.1.A1_at	type	1	8	20.52	0.0019	0.0019245	0.0414755
Ssc.6345.1.S1_at	type	1	8	20.5	0.0019	0.00193065	0.0415448
Ssc.11742.1.S1_at	type	1	8	20.44	0.0019	0.00194589	0.0417935
Ssc.31140.1.S1_at	type	1	8	20.45	0.0019	0.00194546	0.0417935
Ssc.19802.1.S1_at	type	1	8	20.44	0.0019	0.00194859	0.0418046
Ssc.25125.1.S1_at	type	1	8	20.43	0.0019	0.00194861	0.0418046
Ssc.26733.1.A1_a_at	type	1	8	20.43	0.002	0.00195111	0.0418108
Ssc.7054.2.A1_at	type	1	8	20.43	0.002	0.00195063	0.0418108
Ssc.11467.1.A1_at	type	1	8	20.39	0.002	0.00196051	0.0419489
Ssc.2509.1.S1_a_at	type	1	8	20.36	0.002	0.00197074	0.0420148
Ssc.3086.1.S1_at	type	1	8	20.37	0.002	0.00196845	0.0420148
Ssc.4919.1.S1_at	type	1	8	20.36	0.002	0.00197133	0.0420148
Ssc.13846.1.A1_at	type	1	8	20.34	0.002	0.00197567	0.0420722
Ssc.15593.1.S1_at	type	1	8	20.34	0.002	0.00197591	0.0420722
Ssc.894.1.A1_at	type	1	8	20.34	0.002	0.00197674	0.0420741
Ssc.29728.1.A1_at	type	1	8	20.31	0.002	0.00198561	0.0421637
Ssc.4469.1.A1_at	type	1	8	20.31	0.002	0.00198314	0.0421637
Ssc.9772.1.S1_at	type	1	8	20.31	0.002	0.00198471	0.0421637
Ssc.4648.1.S1_at	type	1	8	20.3	0.002	0.00198806	0.0421728
Ssc.17328.1.A1_at	type	1	8	20.29	0.002	0.00199123	0.0422084
Ssc.29247.1.A1_at	type	1	8	20.27	0.002	0.00199541	0.0422467
Ssc.4407.1.A1_at	type	1	8	20.26	0.002	0.00199839	0.042268
Ssc.21304.1.A1_at	type	1	8	20.25	0.002	0.00200342	0.042307
Ssc.4371.1.S1_at	type	1	8	20.24	0.002	0.00200408	0.042307
Ssc.30931.1.A1_at	type	1	8	20.2	0.002	0.00201539	0.0424827
Ssc.11724.1.S1_at	type	1	8	20.17	0.002	0.00202573	0.042669
Ssc.3451.1.S1_at	type	1	8	20.15	0.002	0.00203096	0.0427315
Ssc.6097.1.S1_a_at	type	1	8	20.13	0.002	0.00203733	0.0428082
Ssc.5362.1.S1_at	type	1	8	20.12	0.002	0.0020393	0.0428117
Ssc.17572.1.S1_at	type	1	8	20.12	0.002	0.00204036	0.0428181
Ssc.507.1.A1_at	type	1	8	20.09	0.002	0.00204862	0.0428804
Ssc.2828.1.A1_at	type	1	8	20.08	0.0021	0.00205154	0.0429141
Ssc.1953.1.S1_at	type	1	8	20.07	0.0021	0.00205519	0.0429389
Ssc.26274.1.S1_at	type	1	8	20.06	0.0021	0.00205774	0.0429447
Ssc.1217.1.S1_at	type	1	8	20.04	0.0021	0.00206394	0.0429793
Ssc.19138.2.S1_at	type	1	8	20.05	0.0021	0.00206173	0.0429793
Ssc.4014.1.S1_at	type	1	8	20.04	0.0021	0.00206558	0.0429819
Ssc.11843.1.A1_at	type	1	8	20.02	0.0021	0.00207168	0.0430458
Ssc.12596.2.S1_at	type	1	8	20	0.0021	0.00207588	0.0431014
Ssc.4819.1.S1_at	type	1	8	19.98	0.0021	0.00208241	0.0431207
Ssc.5227.1.S1_at	type	1	8	19.99	0.0021	0.00208063	0.0431207
Ssc.18004.1.A1_at	type	1	8	19.97	0.0021	0.0020867	0.0431618
Ssc.1355.1.S1_at	type	1	8	19.94	0.0021	0.0020964	0.0433057
Ssc.17186.2.S2_at	type	1	8	19.9	0.0021	0.00210884	0.0434366
Ssc.9351.1.A1_at	type	1	8	19.9	0.0021	0.00210745	0.0434366
Ssc.5605.1.A1_at	type	1	8	19.87	0.0021	0.0021178	0.043526
Ssc.28515.1.S1_at	type	1	8	19.86	0.0021	0.00212132	0.0435827
Ssc.15397.1.S1_at	type	1	8	19.86	0.0021	0.0021224	0.043589
Ssc.11548.1.S2_at	type	1	8	19.85	0.0021	0.00212557	0.0435945
Ssc.28166.1.A1_at	type	1	8	19.85	0.0021	0.00212574	0.0435945
Ssc.29188.1.A1_at	type	1	8	19.85	0.0021	0.00212451	0.0435945
Ssc.29408.1.A1_at	type	1	8	19.85	0.0021	0.0021245	0.0435945
Ssc.16649.1.S1_a_at	type	1	8	19.83	0.0021	0.00213089	0.0436496
Ssc.21928.1.A1_at	type	1	8	19.81	0.0021	0.0021385	0.043691
Ssc.3770.1.A1_at	type	1	8	19.8	0.0021	0.00213877	0.043691
Ssc.21935.1.S1_at	type	1	8	19.79	0.0021	0.00214276	0.0437381
Ssc.3701.1.S1_at	type	1	8	19.78	0.0021	0.00214725	0.0437983
Ssc.1119.1.S1_at	type	1	8	19.75	0.0022	0.00215655	0.0438604
Ssc.136.1.S1_at	type	1	8	19.75	0.0022	0.00215591	0.0438604
Ssc.16679.1.S1_at	type	1	8	19.75	0.0022	0.00215461	0.0438604
Ssc.20672.1.S1_at	type	1	8	19.76	0.0022	0.00215446	0.0438604
Ssc.22443.1.S1_at	type	1	8	19.74	0.0022	0.00215859	0.0438604
Ssc.2551.1.A1_at	type	1	8	19.74	0.0022	0.00215879	0.0438604
Ssc.4698.1.A1_at	type	1	8	19.74	0.0022	0.00216024	0.0438742
Ssc.6421.1.A1_at	type	1	8	19.71	0.0022	0.00216917	0.0439975
Ssc.11742.2.S1_at	type	1	8	19.67	0.0022	0.00218134	0.0440378
Ssc.30658.1.A1_at	type	1	8	19.67	0.0022	0.00218211	0.0440378
Ssc.3711.1.S1_at	type	1	8	19.66	0.0022	0.00218499	0.0440459
Ssc.5988.1.A1_at	type	1	8	19.66	0.0022	0.00218494	0.0440459
Ssc.14092.1.S1_a_at	type	1	8	19.65	0.0022	0.00218873	0.0440602
Ssc.3567.1.S1_at	type	1	8	19.63	0.0022	0.00219671	0.044169
Ssc.997.3.A1_at	type	1	8	19.62	0.0022	0.00219888	0.044169
Ssc.8529.1.A1_at	type	1	8	19.62	0.0022	0.00219972	0.0441703
Ssc.3295.1.S1_at	type	1	8	19.57	0.0022	0.00221428	0.0442592
Ssc.9241.2.A1_at	type	1	8	19.57	0.0022	0.00221375	0.0442592
Ssc.1031.1.S1_at	type	1	8	19.54	0.0022	0.00222498	0.0443506
Ssc.17281.1.A1_at	type	1	8	19.54	0.0022	0.00222589	0.0443506
Ssc.2767.2.S1_a_at	type	1	8	19.54	0.0022	0.00222396	0.0443506
Ssc.13033.1.A1_at	type	1	8	19.53	0.0022	0.00222987	0.0443676
Ssc.26065.1.S1_at	type	1	8	19.53	0.0022	0.00222979	0.0443676
Ssc.25103.1.S1_at	type	1	8	19.52	0.0022	0.00223283	0.0443894
Ssc.9728.1.A1_at	type	1	8	19.52	0.0022	0.00223331	0.0443894
Ssc.11791.1.S1_at	type	1	8	19.43	0.0023	0.00226262	0.0448053
Ssc.4216.1.S1_at	type	1	8	19.43	0.0023	0.00226381	0.0448073
Ssc.4283.1.S1_at	type	1	8	19.41	0.0023	0.00226822	0.0448587
Ssc.25933.1.A1_at	type	1	8	19.4	0.0023	0.00227158	0.044883
Ssc.23457.1.S1_at	type	1	8	19.38	0.0023	0.00227939	0.0449589
Ssc.24832.1.A1_at	type	1	8	19.38	0.0023	0.00227829	0.0449589
Ssc.9607.1.A1_at	type	1	8	19.39	0.0023	0.00227735	0.0449589
Ssc.20525.1.S1_at	type	1	8	19.37	0.0023	0.0022836	0.0449795
Ssc.2571.1.S1_at	type	1	8	19.34	0.0023	0.00229348	0.0450959
Ssc.5600.1.S1_at	type	1	8	19.34	0.0023	0.00229338	0.0450959
Ssc.12546.1.A1_at	type	1	8	19.33	0.0023	0.00229596	0.045129
Ssc.10360.1.S1_at	type	1	8	19.33	0.0023	0.0022989	0.0451712
Ssc.12565.1.A1_at	type	1	8	19.3	0.0023	0.00230733	0.0452799
Ssc.15582.1.S1_at	type	1	8	19.29	0.0023	0.002311	0.0453148
Ssc.27146.1.A1_at	type	1	8	19.28	0.0023	0.00231395	0.0453413
Ssc.8702.1.A1_at	type	1	8	19.26	0.0023	0.00232336	0.0454786
Ssc.11216.1.A1_at	type	1	8	19.25	0.0023	0.0023269	0.0454798
Ssc.6901.1.S1_at	type	1	8	19.23	0.0023	0.00233148	0.0454986
Ssc.13360.1.A1_at	type	1	8	19.22	0.0023	0.00233486	0.0455303
Ssc.24993.1.S1_at	type	1	8	19.22	0.0023	0.00233563	0.0455303
Ssc.10486.1.A1_at	type	1	8	19.19	0.0023	0.00234529	0.0456472
Ssc.14007.1.A1_at	type	1	8	19.19	0.0023	0.00234565	0.0456472
Ssc.21780.1.A1_at	type	1	8	19.18	0.0023	0.00234905	0.0456664
Ssc.30604.1.S1_at	type	1	8	19.18	0.0024	0.00235114	0.0456915
Ssc.24383.1.S1_at	type	1	8	19.17	0.0024	0.00235351	0.0456998
Ssc.27322.1.S1_at	type	1	8	19.16	0.0024	0.00235611	0.0456998
Ssc.3875.2.A1_at	type	1	8	19.16	0.0024	0.00235601	0.0456998
Ssc.5396.1.S1_at	type	1	8	19.15	0.0024	0.00236187	0.0457747
Ssc.29410.1.A1_at	type	1	8	19.14	0.0024	0.00236307	0.0457822
Ssc.23823.1.A1_at	type	1	8	19.12	0.0024	0.00237387	0.0458976
Ssc.5723.1.S1_at	type	1	8	19.11	0.0024	0.00237556	0.0458989
Ssc.16663.1.S1_at	type	1	8	19.11	0.0024	0.00237703	0.0459118
Ssc.31089.1.A1_at	type	1	8	19.1	0.0024	0.00237977	0.0459334
Ssc.7093.3.S1_at	type	1	8	19.07	0.0024	0.00239069	0.0459878
Ssc.9391.1.A1_at	type	1	8	19.08	0.0024	0.00238773	0.0459878
Ssc.9405.2.S1_at	type	1	8	19.08	0.0024	0.00238617	0.0459878
Ssc.1921.1.A1_at	type	1	8	19.05	0.0024	0.00239603	0.0460437
Ssc.28093.1.A1_at	type	1	8	19.05	0.0024	0.00239954	0.0460643
Ssc.1600.3.S1_at	type	1	8	19.03	0.0024	0.00240536	0.0461143
Ssc.26046.1.S1_at	type	1	8	19.02	0.0024	0.00240783	0.0461143
Ssc.979.1.S1_at	type	1	8	19	0.0024	0.00241465	0.0462293
Ssc.19455.2.S1_at	type	1	8	18.97	0.0024	0.00242816	0.0463785
Ssc.16458.1.A1_at	type	1	8	18.93	0.0024	0.00244395	0.0463825
Ssc.19455.1.S1_at	type	1	8	18.94	0.0024	0.00243789	0.0463825
Ssc.23484.1.A1_a_at	type	1	8	18.94	0.0024	0.0024374	0.0463825
Ssc.24419.2.A1_a_at	type	1	8	18.94	0.0024	0.00243718	0.0463825
Ssc.2576.1.A1_at	type	1	8	18.95	0.0024	0.00243457	0.0463825
Ssc.26647.1.S1_at	type	1	8	18.95	0.0024	0.00243431	0.0463825
Ssc.3517.1.S1_at	type	1	8	18.93	0.0024	0.00244313	0.0463825
Ssc.5982.1.A1_at	type	1	8	18.94	0.0024	0.00243806	0.0463825
Ssc.6729.1.S1_at	type	1	8	18.92	0.0024	0.00244484	0.0463825
Ssc.8204.1.A1_at	type	1	8	18.93	0.0024	0.00244413	0.0463825
Ssc.2012.1.A1_at	type	1	8	18.9	0.0025	0.00245546	0.0464468
Ssc.4417.1.A1_at	type	1	8	18.9	0.0025	0.00245519	0.0464468
Ssc.8510.1.A1_at	type	1	8	18.87	0.0025	0.00246676	0.0465954
Ssc.1250.1.A1_at	type	1	8	18.85	0.0025	0.00247317	0.0466271
Ssc.1784.2.S1_at	type	1	8	18.85	0.0025	0.00247315	0.0466271
Ssc.8917.1.A1_at	type	1	8	18.85	0.0025	0.0024742	0.0466271
Ssc.1509.1.S1_at	type	1	8	18.82	0.0025	0.00248581	0.0466336
Ssc.23884.1.S1_at	type	1	8	18.81	0.0025	0.00248968	0.0466336
Ssc.27241.1.S1_at	type	1	8	18.82	0.0025	0.00248425	0.0466336
Ssc.30175.1.A1_at	type	1	8	18.83	0.0025	0.00247961	0.0466336
Ssc.30974.1.S1_at	type	1	8	18.83	0.0025	0.00248128	0.0466336
Ssc.3187.1.S1_at	type	1	8	18.8	0.0025	0.00249157	0.0466336
Ssc.5525.1.S1_at	type	1	8	18.81	0.0025	0.00248673	0.0466336
Ssc.9136.1.S1_at	type	1	8	18.8	0.0025	0.00249061	0.0466336
Ssc.9364.1.S1_at	type	1	8	18.83	0.0025	0.00247869	0.0466336
Ssc.9365.1.S1_at	type	1	8	18.82	0.0025	0.00248331	0.0466336
Ssc.23834.1.S1_at	type	1	8	18.76	0.0025	0.00250835	0.0468386
Ssc.10556.1.S1_at	type	1	8	18.72	0.0025	0.00252146	0.0470369
Ssc.1619.1.S1_at	type	1	8	18.71	0.0025	0.00252724	0.0470394
Ssc.24256.1.S1_at	type	1	8	18.71	0.0025	0.00252571	0.0470394
Ssc.2176.1.A1_at	type	1	8	18.7	0.0025	0.00253125	0.0470465
Ssc.4725.1.A1_at	type	1	8	18.68	0.0025	0.00253949	0.04711
Ssc.13002.1.S1_at	type	1	8	18.65	0.0025	0.00254985	0.047225
Ssc.24147.1.S1_at	type	1	8	18.65	0.0025	0.00254947	0.047225
Ssc.17283.3.S1_at	type	1	8	18.65	0.0026	0.00255125	0.0472319
Ssc.7528.1.A1_at	type	1	8	18.65	0.0026	0.00255294	0.0472361
Ssc.12939.1.S1_at	type	1	8	18.63	0.0026	0.00255714	0.0472872
Ssc.508.1.S1_at	type	1	8	18.63	0.0026	0.00256092	0.0473221
Ssc.3321.1.A1_at	type	1	8	18.61	0.0026	0.00256671	0.0473673
Ssc.4876.1.A1_at	type	1	8	18.59	0.0026	0.00257334	0.0473819
Ssc.8148.2.S1_a_at	type	1	8	18.58	0.0026	0.00257916	0.0474428
Ssc.26076.1.S1_at	type	1	8	18.58	0.0026	0.00258089	0.0474593
Ssc.16682.1.S1_at	type	1	8	18.56	0.0026	0.00258582	0.0475345
Ssc.529.1.S1_at	type	1	8	18.55	0.0026	0.00259223	0.0476014
Ssc.26324.1.S1_at	type	1	8	18.53	0.0026	0.00260067	0.0476994
Ssc.13763.1.S1_at	type	1	8	18.5	0.0026	0.0026132	0.0477342
Ssc.14334.1.S1_at	type	1	8	18.5	0.0026	0.00261264	0.0477342
Ssc.17324.1.A1_at	type	1	8	18.51	0.0026	0.00260756	0.0477342
Ssc.28517.1.S1_at	type	1	8	18.5	0.0026	0.00260972	0.0477342
Ssc.1551.1.S1_at	type	1	8	18.46	0.0026	0.00262896	0.047955
Ssc.21214.1.A1_at	type	1	8	18.44	0.0026	0.00263683	0.0480471
Ssc.21806.1.A1_at	type	1	8	18.43	0.0026	0.00263989	0.0480615
Ssc.14384.1.A1_at	type	1	8	18.37	0.0027	0.00266576	0.0483821
Ssc.17532.1.S1_at	type	1	8	18.37	0.0027	0.00266602	0.0483821
Ssc.8947.1.S1_at	type	1	8	18.36	0.0027	0.00267108	0.0484497
Ssc.9637.1.S2_at	type	1	8	18.33	0.0027	0.00268125	0.0485498
Ssc.9029.1.S1_at	type	1	8	18.32	0.0027	0.00268862	0.048603
Ssc.1630.1.S1_at	type	1	8	18.31	0.0027	0.00269266	0.0486169
Ssc.7269.1.A1_at	type	1	8	18.28	0.0027	0.00270434	0.0487701
Ssc.19413.1.A1_at	type	1	8	18.27	0.0027	0.00270886	0.0488007
Ssc.4663.1.S1_at	type	1	8	18.27	0.0027	0.00270866	0.0488007
Ssc.4029.1.S1_a_at	type	1	8	18.27	0.0027	0.00270995	0.0488049
Ssc.8492.1.A1_at	type	1	8	18.26	0.0027	0.00271286	0.0488263
Ssc.26681.1.A1_at	type	1	8	18.22	0.0027	0.00272809	0.0489753
Ssc.28091.2.A1_a_at	type	1	8	18.22	0.0027	0.0027289	0.0489753
Ssc.24198.1.S1_at	type	1	8	18.21	0.0027	0.00273399	0.0489883
Ssc.21735.1.S1_at	type	1	8	18.2	0.0027	0.00273856	0.0489937
Ssc.14340.1.S1_at	type	1	8	18.19	0.0027	0.00274416	0.0490119
Ssc.25996.1.A1_at	type	1	8	18.19	0.0027	0.00274334	0.0490119
Ssc.3778.1.S1_at	type	1	8	18.19	0.0027	0.00274476	0.0490119
Ssc.15907.1.S1_at	type	1	8	18.18	0.0027	0.00274784	0.0490159
Ssc.29195.1.S1_at	type	1	8	18.17	0.0028	0.00275233	0.049051
Ssc.8803.1.A1_at	type	1	8	18.13	0.0028	0.0027686	0.0492005
Ssc.21896.1.S1_at	type	1	8	18.12	0.0028	0.00277514	0.04926
Ssc.27539.2.A1_a_at	type	1	8	18.08	0.0028	0.00279342	0.0494607
Ssc.11725.1.A1_at	type	1	8	18.06	0.0028	0.0027999	0.0495447
Ssc.7401.1.S1_at	type	1	8	18.05	0.0028	0.00280336	0.0495903
Ssc.27340.1.S1_at	type	1	8	18.04	0.0028	0.0028111	0.0496962
Ssc.30725.1.S1_at	type	1	8	18.03	0.0028	0.00281236	0.049703
Ssc.17267.1.S1_at	type	1	8	18.01	0.0028	0.00282281	0.0497948
Ssc.6697.1.S1_at	type	1	8	18.01	0.0028	0.0028221	0.0497948
Ssc.15397.2.S1_at	type	1	8	18	0.0028	0.00282614	0.049838
Ssc.16366.1.S1_at	type	1	8	17.97	0.0028	0.00283887	0.0499848
