# Supplementary material for: Gene expression differences during the heterogeneous progression of peripheral atherosclerosis in familial hypercholesterolemic swine
Source: BMC Genomics. 2013 Jul 3;14:443. doi: 10.1186/1471-2164-14-443 (PMC3716534; doi:10.1186/1471-2164-14-443)
Supplement: Additional file 2: Table S2 — Probe sets with significant effect for artery. [file 1471-2164-14-443-S2.xlsx]

## Sheet: Sheet1
gene	Effect	NumDF	DenDF	FValue	ProbF	raw_p	age fdr_p
Ssc.3079.1.S1_at	group	1	10	131.62	<.0001	4.45267e-07	0.00189735
Ssc.22213.1.S1_at	group	1	10	95.43	<.0001	1.96872e-06	0.00329674
Ssc.12999.1.S1_at	group	1	10	92.14	<.0001	2.31053e-06	0.00354485
Ssc.1709.1.S1_at	group	1	10	89.29	<.0001	2.66498e-06	0.00368977
Ssc.18173.1.S1_at	group	1	10	88.19	<.0001	2.81911e-06	0.00374305
Ssc.2029.1.S1_at	group	1	10	84.69	<.0001	3.3861e-06	0.00374882
Ssc.2304.1.S1_at	group	1	10	83.01	<.0001	3.70676e-06	0.00374882
Ssc.6287.2.S1_at	group	1	10	83.69	<.0001	3.57126e-06	0.00374882
Ssc.1011.1.S1_at	group	1	10	80.55	<.0001	4.24271e-06	0.00387186
Ssc.10538.1.A1_at	group	1	10	78.89	<.0001	4.65902e-06	0.0040283
Ssc.13656.1.S1_at	group	1	10	78.53	<.0001	4.75453e-06	0.0040283
Ssc.18729.1.A1_s_at	group	1	10	77.92	<.0001	4.92301e-06	0.00402845
Ssc.12416.1.S1_at	group	1	10	75.39	<.0001	5.70777e-06	0.00405009
Ssc.10247.2.A1_at	group	1	10	74.11	<.0001	6.15877e-06	0.00426352
Ssc.6368.1.A1_at	group	1	10	73.65	<.0001	6.33304e-06	0.00433134
Ssc.10505.1.A1_at	group	1	10	72.51	<.0001	6.78818e-06	0.00458735
Ssc.2136.1.S1_at	group	1	10	69.46	<.0001	8.21474e-06	0.00487785
Ssc.28902.1.S1_at	group	1	10	69.17	<.0001	8.365e-06	0.00487785
Ssc.8512.1.S1_a_at	group	1	10	69.95	<.0001	7.95954e-06	0.00487785
Ssc.21225.1.S1_at	group	1	10	67.3	<.0001	9.44182e-06	0.0050455
Ssc.30774.1.S1_at	group	1	10	67.13	<.0001	9.54529e-06	0.0050455
Ssc.10324.1.A1_at	group	1	10	66.5	<.0001	9.95286e-06	0.00516497
Ssc.7770.1.A1_at	group	1	10	66.34	<.0001	1.00574e-05	0.00516497
Ssc.18486.2.S1_at	group	1	10	64.85	<.0001	1.11149e-05	0.0053109
Ssc.19083.1.S1_at	group	1	10	65.3	<.0001	1.07821e-05	0.0053109
Ssc.27967.1.A1_at	group	1	10	65.05	<.0001	1.09654e-05	0.0053109
Ssc.12285.1.A1_at	group	1	10	63.03	<.0001	1.2591e-05	0.00562778
Ssc.18336.1.S1_at	group	1	10	63.04	<.0001	1.25834e-05	0.00562778
Ssc.4055.1.A1_at	group	1	10	62.91	<.0001	1.26899e-05	0.00562778
Ssc.26701.2.A1_at	group	1	10	61.91	<.0001	1.36152e-05	0.00578951
Ssc.5535.1.S1_at	group	1	10	60.97	<.0001	1.45482e-05	0.00596877
Ssc.6123.1.S1_at	group	1	10	60.91	<.0001	1.46155e-05	0.00596877
Ssc.7196.1.A1_at	group	1	10	60.6	<.0001	1.4942e-05	0.00596877
Ssc.818.1.S1_at	group	1	10	60.51	<.0001	1.5036e-05	0.00596877
Ssc.3180.2.S1_at	group	1	10	60.09	<.0001	1.54973e-05	0.00602548
Ssc.1687.1.S1_at	group	1	10	59.91	<.0001	1.57032e-05	0.00602918
Ssc.20472.1.S1_at	group	1	10	59.18	<.0001	1.65637e-05	0.00624909
Ssc.3715.3.A1_at	group	1	10	59.04	<.0001	1.67329e-05	0.00624909
Ssc.6879.1.A1_at	group	1	10	59.06	<.0001	1.67101e-05	0.00624909
Ssc.27103.1.A1_at	group	1	10	58.77	<.0001	1.70678e-05	0.00633249
Ssc.23540.2.A1_at	group	1	10	58.44	<.0001	1.74854e-05	0.00641785
Ssc.24876.1.A1_at	group	1	10	58.05	<.0001	1.80108e-05	0.00647088
Ssc.10490.1.A1_at	group	1	10	57.93	<.0001	1.8162e-05	0.00647256
Ssc.1649.1.A1_at	group	1	10	57.71	<.0001	1.84715e-05	0.00647256
Ssc.22087.2.A1_at	group	1	10	57.71	<.0001	1.84699e-05	0.00647256
Ssc.28755.1.S1_at	group	1	10	57.85	<.0001	1.82788e-05	0.00647256
Ssc.29695.1.A1_at	group	1	10	56.21	<.0001	2.06977e-05	0.00703548
Ssc.10145.2.A1_at	group	1	10	55.64	<.0001	2.16212e-05	0.00706209
Ssc.1262.1.S1_at	group	1	10	56	<.0001	2.10207e-05	0.00706209
Ssc.19937.1.S1_at	group	1	10	55.84	<.0001	2.12896e-05	0.00706209
Ssc.21911.1.S1_at	group	1	10	55.4	<.0001	2.20201e-05	0.00706209
Ssc.9712.1.A1_at	group	1	10	55.84	<.0001	2.12905e-05	0.00706209
Ssc.13009.1.A1_at	group	1	10	54.83	<.0001	2.30332e-05	0.00722378
Ssc.10495.1.A1_at	group	1	10	54.49	<.0001	2.36526e-05	0.00724485
Ssc.23783.1.A1_at	group	1	10	54.57	<.0001	2.3492e-05	0.00724485
Ssc.16320.1.S1_at	group	1	10	54.17	<.0001	2.4257e-05	0.00732433
Ssc.10655.1.S1_at	group	1	10	53.94	<.0001	2.46909e-05	0.00737685
Ssc.18721.1.A1_at	group	1	10	53.8	<.0001	2.49651e-05	0.00738108
Ssc.4995.2.S1_at	group	1	10	53.86	<.0001	2.48563e-05	0.00738108
Ssc.21317.1.S1_at	group	1	10	53.39	<.0001	2.58119e-05	0.00750142
Ssc.27209.1.S1_at	group	1	10	53.32	<.0001	2.5958e-05	0.00750142
Ssc.6287.3.A1_at	group	1	10	53.28	<.0001	2.60328e-05	0.00750142
Ssc.30372.1.A1_at	group	1	10	52.98	<.0001	2.66801e-05	0.00759225
Ssc.13837.1.S1_at	group	1	10	52.13	<.0001	2.85726e-05	0.0078013
Ssc.26975.1.A1_at	group	1	10	52.19	<.0001	2.84458e-05	0.0078013
Ssc.31171.1.S1_at	group	1	10	52.13	<.0001	2.85853e-05	0.0078013
Ssc.1030.1.S1_at	group	1	10	51.54	<.0001	2.99959e-05	0.00795676
Ssc.19002.1.A1_at	group	1	10	51.74	<.0001	2.94993e-05	0.00795676
Ssc.25708.1.A1_at	group	1	10	51.63	<.0001	2.9781e-05	0.00795676
Ssc.9984.1.A1_at	group	1	10	51.59	<.0001	2.9874e-05	0.00795676
Ssc.11211.1.A1_at	group	1	10	51.25	<.0001	3.07163e-05	0.00810996
Ssc.16389.1.S1_at	group	1	10	51.06	<.0001	3.11996e-05	0.00812419
Ssc.23743.1.S1_at	group	1	10	51.1	<.0001	3.11017e-05	0.00812419
Ssc.2488.2.S1_at	group	1	10	51.15	<.0001	3.09817e-05	0.00812419
Ssc.7522.1.A1_at	group	1	10	50.61	<.0001	3.24063e-05	0.00836171
Ssc.23851.1.A1_at	group	1	10	50.36	<.0001	3.30861e-05	0.00847827
Ssc.25217.1.S1_a_at	group	1	10	50.04	<.0001	3.40002e-05	0.00857802
Ssc.24710.1.S1_at	group	1	10	49.94	<.0001	3.42758e-05	0.00858198
Ssc.10483.1.S1_at	group	1	10	49.79	<.0001	3.47147e-05	0.00859897
Ssc.1092.1.A1_at	group	1	10	49.73	<.0001	3.48963e-05	0.00859897
Ssc.11898.1.A1_at	group	1	10	49.56	<.0001	3.54218e-05	0.00859897
Ssc.14160.1.S1_at	group	1	10	49.19	<.0001	3.65508e-05	0.00859897
Ssc.16536.1.S1_at	group	1	10	49.5	<.0001	3.56054e-05	0.00859897
Ssc.18138.1.A1_at	group	1	10	49.22	<.0001	3.64563e-05	0.00859897
Ssc.26721.1.S1_at	group	1	10	49.15	<.0001	3.66651e-05	0.00859897
Ssc.2762.1.S1_at	group	1	10	49.72	<.0001	3.4932e-05	0.00859897
Ssc.10656.2.S1_at	group	1	10	48.66	<.0001	3.8264e-05	0.00872652
Ssc.21549.1.A1_at	group	1	10	48.63	<.0001	3.83676e-05	0.00872652
Ssc.22598.2.A1_a_at	group	1	10	48.62	<.0001	3.8385e-05	0.00872652
Ssc.4207.1.S1_at	group	1	10	48.61	<.0001	3.8432e-05	0.00872652
Ssc.775.1.S1_at	group	1	10	48.71	<.0001	3.8095e-05	0.00872652
Ssc.10464.1.A1_at	group	1	10	47.93	<.0001	4.07956e-05	0.00877267
Ssc.3338.1.A1_at	group	1	10	48.07	<.0001	4.02974e-05	0.00877267
Ssc.3364.1.A1_at	group	1	10	48.4	<.0001	3.91431e-05	0.00877267
Ssc.10909.1.A1_at	group	1	10	47.38	<.0001	4.28019e-05	0.00893728
Ssc.12698.1.S1_at	group	1	10	47.29	<.0001	4.31388e-05	0.00893728
Ssc.22040.1.A1_at	group	1	10	47.55	<.0001	4.21491e-05	0.00893728
Ssc.26423.1.S1_at	group	1	10	47.32	<.0001	4.30487e-05	0.00893728
Ssc.2914.1.S1_at	group	1	10	47.31	<.0001	4.30758e-05	0.00893728
Ssc.4912.1.A1_at	group	1	10	47.32	<.0001	4.30355e-05	0.00893728
Ssc.1229.1.A1_at	group	1	10	46.99	<.0001	4.43093e-05	0.00902985
Ssc.19273.1.A1_at	group	1	10	46.75	<.0001	4.52702e-05	0.00902985
Ssc.3128.2.S1_at	group	1	10	46.91	<.0001	4.46254e-05	0.00902985
Ssc.18323.1.S1_at	group	1	10	46.56	<.0001	4.60709e-05	0.00911241
Ssc.6095.1.A1_at	group	1	10	46.51	<.0001	4.62796e-05	0.0091219
Ssc.24336.1.S1_at	group	1	10	46.26	<.0001	4.73071e-05	0.00914121
Ssc.27323.1.A1_at	group	1	10	46.06	<.0001	4.81694e-05	0.00914121
Ssc.3365.1.S1_at	group	1	10	46.41	<.0001	4.6689e-05	0.00914121
Ssc.4552.1.S1_at	group	1	10	46.03	<.0001	4.831e-05	0.00914121
Ssc.9425.1.A1_at	group	1	10	46.39	<.0001	4.67714e-05	0.00914121
Ssc.953.1.A1_at	group	1	10	46.34	<.0001	4.70001e-05	0.00914121
Ssc.21330.1.S1_at	group	1	10	45.89	<.0001	4.89166e-05	0.0092057
Ssc.3596.1.S1_at	group	1	10	45.87	<.0001	4.90059e-05	0.0092057
Ssc.23008.1.S1_at	group	1	10	45.72	<.0001	4.97192e-05	0.00925364
Ssc.14431.1.S1_at	group	1	10	45.51	<.0001	5.0643e-05	0.00931459
Ssc.16180.2.S1_at	group	1	10	45.47	<.0001	5.08671e-05	0.00931459
Ssc.16436.1.S1_at	group	1	10	45.37	<.0001	5.1336e-05	0.0093402
Ssc.28471.2.S1_at	group	1	10	45.12	<.0001	5.24976e-05	0.00952102
Ssc.23942.2.S1_a_at	group	1	10	44.86	<.0001	5.37891e-05	0.00958155
Ssc.25301.1.S1_at	group	1	10	44.92	<.0001	5.35081e-05	0.00958155
Ssc.849.1.S1_at	group	1	10	44.9	<.0001	5.36132e-05	0.00958155
Ssc.21128.1.S1_at	group	1	10	44.61	<.0001	5.50696e-05	0.00958265
Ssc.21275.2.S1_at	group	1	10	44.62	<.0001	5.50246e-05	0.00958265
Ssc.24063.1.S1_at	group	1	10	44.61	<.0001	5.50636e-05	0.00958265
Ssc.2949.1.S1_at	group	1	10	44.73	<.0001	5.44259e-05	0.00958265
Ssc.7933.1.A1_at	group	1	10	44.66	<.0001	5.48163e-05	0.00958265
Ssc.8620.1.A1_at	group	1	10	44.61	<.0001	5.50703e-05	0.00958265
Ssc.10771.1.A1_at	group	1	10	44.35	<.0001	5.64127e-05	0.00964835
Ssc.20943.1.S1_at	group	1	10	44.38	<.0001	5.62605e-05	0.00964835
Ssc.6492.1.S1_at	group	1	10	44.38	<.0001	5.62712e-05	0.00964835
Ssc.11859.1.A1_at	group	1	10	44.14	<.0001	5.75347e-05	0.00976004
Ssc.8622.1.A1_at	group	1	10	44.18	<.0001	5.73115e-05	0.00976004
Ssc.11304.1.A1_at	group	1	10	44.01	<.0001	5.82578e-05	0.0097842
Ssc.27885.1.S2_at	group	1	10	43.91	<.0001	5.88169e-05	0.00982
Ssc.1903.2.A1_at	group	1	10	43.72	<.0001	5.985e-05	0.00984766
Ssc.2262.1.S1_a_at	group	1	10	43.8	<.0001	5.94194e-05	0.00984766
Ssc.26393.1.S1_at	group	1	10	43.72	<.0001	5.98401e-05	0.00984766
Ssc.27324.1.A1_at	group	1	10	43.64	<.0001	6.03359e-05	0.00987039
Ssc.28409.1.S1_at	group	1	10	43.52	<.0001	6.09854e-05	0.00991947
Ssc.19045.1.S1_at	group	1	10	43.31	<.0001	6.22187e-05	0.0100912
Ssc.24368.1.S1_at	group	1	10	43.23	<.0001	6.27435e-05	0.0100933
Ssc.639.1.A1_at	group	1	10	43.22	<.0001	6.27652e-05	0.0100933
Ssc.24290.1.S1_at	group	1	10	42.97	<.0001	6.42891e-05	0.0102936
Ssc.26802.1.S1_at	group	1	10	42.96	<.0001	6.43733e-05	0.0102936
Ssc.30979.1.A1_at	group	1	10	42.84	<.0001	6.51333e-05	0.010368
Ssc.13233.1.A1_at	group	1	10	42.57	<.0001	6.6836e-05	0.0103827
Ssc.24985.1.S1_at	group	1	10	42.54	<.0001	6.70286e-05	0.0103827
Ssc.26882.1.A1_at	group	1	10	42.66	<.0001	6.62323e-05	0.0103827
Ssc.27987.1.A1_at	group	1	10	42.67	<.0001	6.61758e-05	0.0103827
Ssc.5315.1.S1_at	group	1	10	42.65	<.0001	6.63104e-05	0.0103827
Ssc.7442.1.A1_at	group	1	10	42.61	<.0001	6.65736e-05	0.0103827
Ssc.7357.1.A1_at	group	1	10	42.31	<.0001	6.85447e-05	0.0104684
Ssc.3463.1.S1_at	group	1	10	41.93	<.0001	7.11144e-05	0.010765
Ssc.9464.1.A1_a_at	group	1	10	41.88	<.0001	7.15039e-05	0.0107952
Ssc.24385.1.S1_a_at	group	1	10	41.83	<.0001	7.18355e-05	0.0108165
Ssc.1964.1.S1_at	group	1	10	41.74	<.0001	7.25212e-05	0.0108908
Ssc.22797.1.S1_at	group	1	10	41.4	<.0001	7.50003e-05	0.011062
Ssc.4669.1.S1_at	group	1	10	41.32	<.0001	7.55611e-05	0.0110835
Ssc.19248.1.S1_at	group	1	10	41.25	<.0001	7.61065e-05	0.0111347
Ssc.20897.1.S1_at	group	1	10	41.1	<.0001	7.72586e-05	0.0111879
Ssc.27544.1.S1_at	group	1	10	41.07	<.0001	7.74591e-05	0.0111884
Ssc.11935.1.A1_at	group	1	10	40.87	<.0001	7.90141e-05	0.0112992
Ssc.6914.1.S1_a_at	group	1	10	40.88	<.0001	7.89764e-05	0.0112992
Ssc.1633.1.A1_at	group	1	10	40.56	<.0001	8.15401e-05	0.0114856
Ssc.2922.2.A1_at	group	1	10	40.44	<.0001	8.25426e-05	0.0115445
Ssc.16554.1.S1_at	group	1	10	40.35	<.0001	8.32666e-05	0.01158
Ssc.25210.1.S1_at	group	1	10	40.28	<.0001	8.3842e-05	0.01158
Ssc.3971.1.S1_at	group	1	10	40.35	<.0001	8.33159e-05	0.01158
Ssc.9617.1.A1_at	group	1	10	40.3	<.0001	8.37379e-05	0.01158
Ssc.17108.1.S1_at	group	1	10	40.19	<.0001	8.46455e-05	0.0116344
Ssc.2309.1.S1_at	group	1	10	40.12	<.0001	8.52832e-05	0.0116375
Ssc.10226.1.A1_at	group	1	10	40.03	<.0001	8.60564e-05	0.0117106
Ssc.27228.2.S1_at	group	1	10	40.01	<.0001	8.62317e-05	0.0117106
Ssc.12027.2.A1_at	group	1	10	39.95	<.0001	8.67075e-05	0.0117413
Ssc.25202.1.A1_at	group	1	10	39.84	<.0001	8.77233e-05	0.0118002
Ssc.18210.1.S1_at	group	1	10	39.56	<.0001	9.02418e-05	0.0118923
Ssc.19229.1.S1_at	group	1	10	39.53	<.0001	9.06066e-05	0.0118923
Ssc.22127.1.S1_at	group	1	10	39.49	<.0001	9.09113e-05	0.0118923
Ssc.24210.1.S1_at	group	1	10	39.55	<.0001	9.03648e-05	0.0118923
Ssc.26179.1.S1_at	group	1	10	39.38	<.0001	9.1942e-05	0.0118923
Ssc.5041.1.A1_at	group	1	10	39.37	<.0001	9.20547e-05	0.0118923
Ssc.9601.1.S1_at	group	1	10	39.36	<.0001	9.21788e-05	0.0118923
Ssc.9785.1.S1_at	group	1	10	39.54	<.0001	9.04868e-05	0.0118923
Ssc.979.1.S1_at	group	1	10	39.41	<.0001	9.16505e-05	0.0118923
Ssc.20934.1.S1_at	group	1	10	39.29	<.0001	9.28181e-05	0.0119331
Ssc.29649.1.A1_at	group	1	10	39.26	<.0001	9.31374e-05	0.0119331
Ssc.4669.2.S1_at	group	1	10	39.26	<.0001	9.30915e-05	0.0119331
Ssc.12655.1.A1_at	group	1	10	39.16	<.0001	9.41085e-05	0.0119494
Ssc.5495.2.A1_at	group	1	10	39.16	<.0001	9.41086e-05	0.0119494
Ssc.20424.1.S1_at	group	1	10	39.09	<.0001	9.48041e-05	0.0119596
Ssc.26664.1.A1_at	group	1	10	39.05	<.0001	9.51441e-05	0.0119755
Ssc.22705.1.A1_at	group	1	10	38.98	<.0001	9.58864e-05	0.0119892
Ssc.24956.3.A1_a_at	group	1	10	38.8	<.0001	9.77377e-05	0.0120859
Ssc.25131.1.S1_at	group	1	10	38.85	<.0001	9.72034e-05	0.0120859
Ssc.5579.1.S1_at	group	1	10	38.81	<.0001	9.76336e-05	0.0120859
Ssc.23007.2.A1_at	group	1	10	38.69	<.0001	9.88555e-05	0.0121201
Ssc.26363.2.S1_at	group	1	10	38.62	<.0001	9.95504e-05	0.012179
Ssc.8402.2.S1_at	group	1	10	38.59	<.0001	9.98875e-05	0.012194
Ssc.12060.1.A1_at	group	1	10	38.52	0.0001	0.000100606	0.0122554
Ssc.1219.1.S1_at	group	1	10	38.36	0.0001	0.000102365	0.0123111
Ssc.26773.1.A1_at	group	1	10	38.42	0.0001	0.000101667	0.0123111
Ssc.3956.1.S1_s_at	group	1	10	38.37	0.0001	0.000102187	0.0123111
Ssc.4625.1.A1_at	group	1	10	38.41	0.0001	0.000101806	0.0123111
Ssc.5600.2.S1_at	group	1	10	38.37	0.0001	0.000102249	0.0123111
Ssc.14292.1.A1_at	group	1	10	38.33	0.0001	0.00010268	0.0123228
Ssc.11131.1.S1_at	group	1	10	38.28	0.0001	0.000103204	0.0123597
Ssc.22694.1.S1_at	group	1	10	38.26	0.0001	0.000103452	0.0123633
Ssc.14942.1.S1_s_at	group	1	10	38.17	0.0001	0.00010441	0.0123995
Ssc.11071.2.S1_a_at	group	1	10	38.03	0.0001	0.000105922	0.0124488
Ssc.15132.2.S1_at	group	1	10	38.09	0.0001	0.000105327	0.0124488
Ssc.15915.1.S1_at	group	1	10	37.83	0.0001	0.000108201	0.0124804
Ssc.17071.1.A1_at	group	1	10	37.92	0.0001	0.000107186	0.0124804
Ssc.4498.1.S1_at	group	1	10	37.86	0.0001	0.000107889	0.0124804
Ssc.4812.2.S1_a_at	group	1	10	37.85	0.0001	0.000107957	0.0124804
Ssc.5335.1.S1_at	group	1	10	37.93	0.0001	0.000107098	0.0124804
Ssc.12977.1.A1_at	group	1	10	37.64	0.0001	0.00011047	0.0125168
Ssc.16730.1.S1_at	group	1	10	37.72	0.0001	0.000109569	0.0125168
Ssc.2809.1.S1_at	group	1	10	37.69	0.0001	0.000109907	0.0125168
Ssc.13179.1.A1_at	group	1	10	37.58	0.0001	0.000111203	0.0125748
Ssc.7927.1.S1_at	group	1	10	37.5	0.0001	0.000112106	0.0126195
Ssc.29853.1.A1_at	group	1	10	37.36	0.0001	0.000113871	0.012746
Ssc.1345.1.S1_at	group	1	10	37.25	0.0001	0.000115245	0.0128274
Ssc.12576.1.A1_at	group	1	10	37.1	0.0001	0.000117044	0.0129263
Ssc.24974.2.S1_at	group	1	10	37.11	0.0001	0.000116951	0.0129263
Ssc.20059.1.S1_at	group	1	10	37.03	0.0001	0.000117981	0.0129544
Ssc.2163.2.A1_at	group	1	10	36.99	0.0001	0.000118439	0.0129544
Ssc.6735.1.A1_at	group	1	10	36.96	0.0001	0.000118821	0.0129655
Ssc.30998.1.A1_at	group	1	10	36.88	0.0001	0.000119871	0.0130107
Ssc.11288.1.A1_at	group	1	10	36.77	0.0001	0.000121372	0.0130736
Ssc.20419.1.S1_at	group	1	10	36.75	0.0001	0.000121688	0.0130828
Ssc.6579.1.S1_at	group	1	10	36.68	0.0001	0.000122562	0.0131271
Ssc.4990.1.S1_at	group	1	10	36.64	0.0001	0.000123146	0.01314
Ssc.29056.1.S1_at	group	1	10	36.38	0.0001	0.000126604	0.0134333
Ssc.19954.1.S1_at	group	1	10	36.27	0.0001	0.000128213	0.0135786
Ssc.1309.2.S1_a_at	group	1	10	36.25	0.0001	0.000128568	0.0135908
Ssc.4121.1.S1_at	group	1	10	36.21	0.0001	0.000129031	0.0136144
Ssc.4505.1.A1_at	group	1	10	36.18	0.0001	0.000129459	0.0136343
Ssc.11284.1.A1_at	group	1	10	35.96	0.0001	0.000132722	0.0136983
Ssc.11515.1.S1_at	group	1	10	36.05	0.0001	0.000131384	0.0136983
Ssc.25859.1.S1_at	group	1	10	36.04	0.0001	0.000131455	0.0136983
Ssc.26935.1.S1_at	group	1	10	35.99	0.0001	0.000132237	0.0136983
Ssc.30984.1.A1_at	group	1	10	36.02	0.0001	0.000131835	0.0136983
Ssc.4044.1.A1_at	group	1	10	35.97	0.0001	0.000132605	0.0136983
Ssc.5808.1.S1_at	group	1	10	35.99	0.0001	0.000132192	0.0136983
Ssc.17063.1.A1_at	group	1	10	35.9	0.0001	0.000133636	0.0137511
Ssc.3929.1.A1_at	group	1	10	35.89	0.0001	0.00013378	0.0137511
Ssc.1078.2.A1_at	group	1	10	35.81	0.0001	0.000134862	0.0137583
Ssc.24222.1.A1_at	group	1	10	35.79	0.0001	0.000135293	0.0137583
Ssc.965.1.S1_at	group	1	10	35.76	0.0001	0.000135726	0.0137583
Ssc.1053.1.S1_at	group	1	10	35.58	0.0001	0.000138498	0.0138659
Ssc.1331.1.S1_at	group	1	10	35.62	0.0001	0.000137828	0.0138659
Ssc.16903.1.S1_at	group	1	10	35.62	0.0001	0.000137831	0.0138659
Ssc.18411.1.A1_at	group	1	10	35.65	0.0001	0.000137336	0.0138659
Ssc.25689.1.S1_at	group	1	10	35.58	0.0001	0.000138395	0.0138659
Ssc.16390.1.S1_at	group	1	10	35.52	0.0001	0.000139404	0.0139321
Ssc.21661.1.S1_at	group	1	10	35.43	0.0001	0.000140816	0.0139951
Ssc.20429.1.S1_at	group	1	10	35.37	0.0001	0.000141794	0.0140118
Ssc.6644.1.A1_at	group	1	10	35.38	0.0001	0.00014164	0.0140118
Ssc.19545.1.S1_at	group	1	10	35.28	0.0001	0.000143264	0.0140945
Ssc.2261.1.S1_at	group	1	10	35.19	0.0001	0.000144732	0.0141623
Ssc.24808.1.A1_at	group	1	10	35.17	0.0001	0.000144951	0.0141623
Ssc.19273.2.S1_at	group	1	10	35.14	0.0001	0.000145515	0.0141929
Ssc.11727.1.A1_at	group	1	10	35.07	0.0001	0.000146675	0.0142536
Ssc.15901.1.S1_at	group	1	10	35.06	0.0001	0.000146854	0.0142536
Ssc.18980.1.A1_at	group	1	10	35.04	0.0001	0.000147223	0.0142536
Ssc.3811.1.S1_a_at	group	1	10	34.98	0.0001	0.000148145	0.0142536
Ssc.15581.1.S1_at	group	1	10	34.86	0.0002	0.000150146	0.0143246
Ssc.6058.1.S1_at	group	1	10	34.87	0.0001	0.000149981	0.0143246
Ssc.9419.2.S1_at	group	1	10	34.8	0.0002	0.000151181	0.014351
Ssc.25278.1.A1_at	group	1	10	34.75	0.0002	0.000152156	0.0143808
Ssc.24328.1.S1_at	group	1	10	34.67	0.0002	0.000153419	0.0144189
Ssc.11707.1.A1_at	group	1	10	34.58	0.0002	0.000155109	0.0144579
Ssc.1461.1.S1_at	group	1	10	34.61	0.0002	0.000154472	0.0144579
Ssc.25042.1.A1_at	group	1	10	34.59	0.0002	0.000154895	0.0144579
Ssc.1532.1.S1_at	group	1	10	34.53	0.0002	0.000155913	0.0144667
Ssc.7811.1.A1_at	group	1	10	34.53	0.0002	0.000156068	0.0144667
Ssc.8137.1.A1_at	group	1	10	34.56	0.0002	0.000155471	0.0144667
Ssc.12205.1.A1_at	group	1	10	34.47	0.0002	0.000156995	0.0144675
Ssc.26077.1.S1_at	group	1	10	34.39	0.0002	0.000158446	0.0145776
Ssc.3180.1.S1_at	group	1	10	34.35	0.0002	0.000159289	0.0145784
Ssc.20060.1.A1_at	group	1	10	34.23	0.0002	0.000161472	0.0145947
Ssc.21552.2.S1_at	group	1	10	34.24	0.0002	0.00016119	0.0145947
Ssc.24123.1.S1_at	group	1	10	34.31	0.0002	0.000159992	0.0145947
Ssc.8322.1.A1_at	group	1	10	34.27	0.0002	0.000160799	0.0145947
Ssc.9005.1.A1_at	group	1	10	34.22	0.0002	0.000161717	0.0145947
Ssc.5726.1.S1_at	group	1	10	34.17	0.0002	0.000162541	0.0146457
Ssc.11302.1.S2_at	group	1	10	34.04	0.0002	0.000165064	0.0146802
Ssc.11336.1.S1_at	group	1	10	34.1	0.0002	0.000163871	0.0146802
Ssc.21245.1.S1_at	group	1	10	34.06	0.0002	0.000164592	0.0146802
Ssc.4966.1.A1_at	group	1	10	34.08	0.0002	0.000164208	0.0146802
Ssc.8573.1.A1_at	group	1	10	34.08	0.0002	0.000164251	0.0146802
Ssc.17996.1.A1_at	group	1	10	33.98	0.0002	0.000166188	0.0147403
Ssc.29924.1.A1_at	group	1	10	33.93	0.0002	0.00016717	0.0147813
Ssc.1814.1.S1_at	group	1	10	33.9	0.0002	0.000167834	0.0147939
Ssc.8786.1.A1_at	group	1	10	33.84	0.0002	0.000169055	0.0148784
Ssc.5869.1.S1_at	group	1	10	33.81	0.0002	0.000169499	0.0148944
Ssc.24419.2.A1_a_at	group	1	10	33.76	0.0002	0.00017045	0.0149548
Ssc.16139.1.S1_at	group	1	10	33.67	0.0002	0.000172302	0.0150469
Ssc.24845.1.S1_at	group	1	10	33.64	0.0002	0.000172934	0.0150469
Ssc.28178.1.A1_at	group	1	10	33.69	0.0002	0.00017189	0.0150469
Ssc.3195.1.S1_at	group	1	10	33.66	0.0002	0.000172523	0.0150469
Ssc.3348.1.S1_at	group	1	10	33.63	0.0002	0.00017309	0.0150469
Ssc.25020.1.S1_at	group	1	10	33.58	0.0002	0.000174166	0.0150942
Ssc.8706.1.S1_at	group	1	10	33.53	0.0002	0.000175215	0.0151228
Ssc.24278.1.A1_at	group	1	10	33.36	0.0002	0.000178709	0.0152607
Ssc.5212.1.S1_at	group	1	10	33.39	0.0002	0.000178145	0.0152607
Ssc.29002.1.A1_at	group	1	10	33.33	0.0002	0.000179371	0.0152656
Ssc.6067.1.S1_at	group	1	10	33.29	0.0002	0.00018026	0.015285
Ssc.8747.2.S1_at	group	1	10	33.29	0.0002	0.000180335	0.015285
Ssc.10005.1.S1_at	group	1	10	33.26	0.0002	0.000180872	0.0153016
Ssc.10940.1.S1_at	group	1	10	33.21	0.0002	0.000182017	0.0153073
Ssc.13093.1.S1_at	group	1	10	33.23	0.0002	0.00018158	0.0153073
Ssc.21629.1.A1_at	group	1	10	33.24	0.0002	0.000181322	0.0153073
Ssc.24003.1.S1_at	group	1	10	33.11	0.0002	0.000184158	0.0153984
Ssc.21551.1.A1_at	group	1	10	33.08	0.0002	0.000184829	0.0154294
Ssc.13371.1.S1_at	group	1	10	33.02	0.0002	0.000186001	0.0155044
Ssc.10099.1.S1_at	group	1	10	32.98	0.0002	0.000187054	0.0155466
Ssc.23405.1.S1_at	group	1	10	32.99	0.0002	0.000186826	0.0155466
Ssc.30919.1.A1_at	group	1	10	32.92	0.0002	0.000188353	0.0156317
Ssc.31189.1.S1_at	group	1	10	32.88	0.0002	0.000189277	0.0156542
Ssc.4014.1.S1_at	group	1	10	32.86	0.0002	0.000189728	0.0156542
Ssc.26290.1.S1_at	group	1	10	32.74	0.0002	0.000192427	0.0157396
Ssc.29176.1.A1_at	group	1	10	32.75	0.0002	0.000192304	0.0157396
Ssc.16481.1.S1_at	group	1	10	32.71	0.0002	0.000193241	0.0157835
Ssc.26789.1.S1_at	group	1	10	32.67	0.0002	0.000194015	0.0158239
Ssc.8666.1.A1_at	group	1	10	32.65	0.0002	0.000194552	0.015838
Ssc.6560.2.S1_at	group	1	10	32.51	0.0002	0.00019776	0.0160601
Ssc.24417.1.A1_at	group	1	10	32.49	0.0002	0.000198278	0.0160605
Ssc.26432.1.A1_at	group	1	10	32.49	0.0002	0.00019833	0.0160605
Ssc.24645.1.S1_at	group	1	10	32.45	0.0002	0.00019919	0.0160692
Ssc.11606.1.S1_at	group	1	10	32.41	0.0002	0.000200289	0.0160858
Ssc.16571.1.S1_at	group	1	10	32.42	0.0002	0.000199893	0.0160858
Ssc.6064.1.S1_at	group	1	10	32.41	0.0002	0.000200343	0.0160858
Ssc.26753.1.A1_at	group	1	10	32.34	0.0002	0.000201868	0.0161625
Ssc.24857.1.S1_at	group	1	10	32.3	0.0002	0.000203	0.0162303
Ssc.19744.1.S1_at	group	1	10	32.24	0.0002	0.000204293	0.0162473
Ssc.24273.1.S1_at	group	1	10	32.25	0.0002	0.000204199	0.0162473
Ssc.2515.2.S1_at	group	1	10	32.23	0.0002	0.000204749	0.0162473
Ssc.7625.1.A1_at	group	1	10	32.15	0.0002	0.000206614	0.0162473
Ssc.8885.1.A1_at	group	1	10	32.21	0.0002	0.000205236	0.0162473
Ssc.9650.1.S1_a_at	group	1	10	32.21	0.0002	0.00020524	0.0162473
Ssc.12130.1.A1_at	group	1	10	32.04	0.0002	0.000209491	0.0163575
Ssc.21816.1.S1_at	group	1	10	31.98	0.0002	0.000210981	0.0164287
Ssc.2803.1.S1_at	group	1	10	31.96	0.0002	0.000211607	0.0164324
Ssc.21431.2.S1_at	group	1	10	31.77	0.0002	0.00021637	0.0165087
Ssc.2943.1.A1_at	group	1	10	31.84	0.0002	0.00021466	0.0165087
Ssc.7149.1.A1_at	group	1	10	31.84	0.0002	0.000214614	0.0165087
Ssc.7643.1.A1_at	group	1	10	31.81	0.0002	0.00021535	0.0165087
Ssc.31149.1.S1_at	group	1	10	31.72	0.0002	0.00021772	0.016545
Ssc.23524.2.S1_at	group	1	10	31.68	0.0002	0.000218756	0.0165572
Ssc.5988.1.A1_at	group	1	10	31.7	0.0002	0.000218442	0.0165572
Ssc.11085.1.S1_at	group	1	10	31.66	0.0002	0.00021946	0.0165664
Ssc.16031.1.S1_at	group	1	10	31.64	0.0002	0.000220045	0.0165664
Ssc.16677.1.S1_a_at	group	1	10	31.65	0.0002	0.000219693	0.0165664
Ssc.11484.1.A1_at	group	1	10	31.6	0.0002	0.00022114	0.0165974
Ssc.21557.1.S1_at	group	1	10	31.61	0.0002	0.00022082	0.0165974
Ssc.30677.1.A1_at	group	1	10	31.58	0.0002	0.000221626	0.0165974
Ssc.13868.1.A1_at	group	1	10	31.54	0.0002	0.000222558	0.0166234
Ssc.18243.2.S1_at	group	1	10	31.55	0.0002	0.000222338	0.0166234
Ssc.20367.1.S1_at	group	1	10	31.53	0.0002	0.000222915	0.0166281
Ssc.1070.1.S1_at	group	1	10	31.51	0.0002	0.000223373	0.0166404
Ssc.19273.3.S1_at	group	1	10	31.42	0.0002	0.000225863	0.0167614
Ssc.27871.1.S1_at	group	1	10	31.41	0.0002	0.000226334	0.0167614
Ssc.3423.1.S1_at	group	1	10	31.4	0.0002	0.000226474	0.0167614
Ssc.1584.1.A1_at	group	1	10	31.34	0.0002	0.000228198	0.0168429
Ssc.22198.1.A1_at	group	1	10	31.32	0.0002	0.000228762	0.0168429
Ssc.22942.1.S1_at	group	1	10	31.31	0.0002	0.000229236	0.016856
Ssc.14155.1.A1_at	group	1	10	31.26	0.0002	0.000230466	0.0169004
Ssc.1681.1.S1_at	group	1	10	31.25	0.0002	0.000230733	0.0169004
Ssc.19878.2.S1_a_at	group	1	10	31.26	0.0002	0.000230644	0.0169004
Ssc.21166.1.S1_at	group	1	10	31.24	0.0002	0.00023117	0.0169106
Ssc.2328.1.S1_at	group	1	10	31.22	0.0002	0.000231811	0.0169356
Ssc.13539.1.A1_at	group	1	10	31.13	0.0002	0.000234163	0.0170461
Ssc.21109.1.S1_a_at	group	1	10	31.1	0.0002	0.000235125	0.0170461
Ssc.24910.1.S1_at	group	1	10	31.02	0.0002	0.000237549	0.017178
Ssc.10656.1.A1_at	group	1	10	31	0.0002	0.000237996	0.0171884
Ssc.21018.2.S1_at	group	1	10	30.96	0.0002	0.000239179	0.0172508
Ssc.3727.1.A1_at	group	1	10	30.94	0.0002	0.00024	0.0172508
Ssc.30970.1.S1_at	group	1	10	30.9	0.0002	0.000241226	0.0173115
Ssc.21436.1.S1_at	group	1	10	30.87	0.0002	0.000242098	0.0173522
Ssc.5493.1.S1_at	group	1	10	30.85	0.0002	0.000242734	0.017354
Ssc.18988.1.S1_at	group	1	10	30.83	0.0002	0.000243218	0.0173595
Ssc.12106.1.A1_at	group	1	10	30.81	0.0002	0.000243903	0.0173719
Ssc.11536.1.S1_at	group	1	10	30.76	0.0002	0.00024547	0.0173817
Ssc.19649.2.S1_at	group	1	10	30.76	0.0002	0.000245506	0.0173817
Ssc.26019.1.S1_at	group	1	10	30.77	0.0002	0.000245006	0.0173817
Ssc.3583.1.S1_at	group	1	10	30.75	0.0002	0.000245571	0.0173817
Ssc.8999.1.A1_at	group	1	10	30.78	0.0002	0.000244791	0.0173817
Ssc.19654.1.S1_at	group	1	10	30.69	0.0002	0.0002476	0.0174817
Ssc.7789.3.A1_at	group	1	10	30.68	0.0002	0.000247946	0.0174843
Ssc.23579.1.S1_at	group	1	10	30.65	0.0002	0.000248721	0.0174955
Ssc.19257.1.S1_at	group	1	10	30.64	0.0002	0.000249213	0.0175085
Ssc.6696.1.A1_at	group	1	10	30.61	0.0003	0.00025007	0.0175253
Ssc.17910.1.A1_at	group	1	10	30.59	0.0003	0.000250818	0.0175344
Ssc.16460.1.S1_at	group	1	10	30.56	0.0003	0.000251791	0.0175377
Ssc.20377.1.S1_at	group	1	10	30.56	0.0003	0.000251672	0.0175377
Ssc.26454.1.S1_at	group	1	10	30.56	0.0003	0.00025167	0.0175377
Ssc.20424.2.S1_at	group	1	10	30.44	0.0003	0.000255603	0.0176481
Ssc.23514.1.A1_at	group	1	10	30.46	0.0003	0.000254821	0.0176481
Ssc.27341.1.S1_a_at	group	1	10	30.43	0.0003	0.000255872	0.0176481
Ssc.21860.1.A1_at	group	1	10	30.36	0.0003	0.000258104	0.0176951
Ssc.7964.1.S1_at	group	1	10	30.35	0.0003	0.000258433	0.0176963
Ssc.4601.1.A1_at	group	1	10	30.3	0.0003	0.000260019	0.017762
Ssc.13966.1.A1_s_at	group	1	10	30.26	0.0003	0.000261442	0.017795
Ssc.13872.1.S1_at	group	1	10	30.21	0.0003	0.000263082	0.0178212
Ssc.16554.2.S1_at	group	1	10	30.21	0.0003	0.000263013	0.0178212
Ssc.23549.1.A1_at	group	1	10	30.22	0.0003	0.000262778	0.0178212
Ssc.23991.1.S1_at	group	1	10	30.17	0.0003	0.000264483	0.0178393
Ssc.2764.1.S1_a_at	group	1	10	30.17	0.0003	0.000264607	0.0178393
Ssc.846.2.S1_at	group	1	10	30.18	0.0003	0.000264096	0.0178393
Ssc.1442.1.S1_at	group	1	10	29.92	0.0003	0.000273015	0.017966
Ssc.15103.1.S1_at	group	1	10	30	0.0003	0.000270357	0.017966
Ssc.1825.1.A1_at	group	1	10	30.01	0.0003	0.000270018	0.017966
Ssc.20424.3.S1_at	group	1	10	29.96	0.0003	0.000271806	0.017966
Ssc.21559.1.S1_at	group	1	10	29.92	0.0003	0.000273016	0.017966
Ssc.21937.1.S1_at	group	1	10	30	0.0003	0.000270135	0.017966
Ssc.26100.1.S1_at	group	1	10	30.01	0.0003	0.000269817	0.017966
Ssc.30115.1.S1_a_at	group	1	10	29.95	0.0003	0.000272	0.017966
Ssc.4684.1.S1_at	group	1	10	29.99	0.0003	0.000270659	0.017966
Ssc.5018.1.S1_at	group	1	10	29.93	0.0003	0.0002728	0.017966
Ssc.21881.1.S1_at	group	1	10	29.85	0.0003	0.000275459	0.0180499
Ssc.2948.1.S1_at	group	1	10	29.83	0.0003	0.000276152	0.0180499
Ssc.922.2.S1_at	group	1	10	29.83	0.0003	0.000276317	0.0180499
Ssc.21729.1.S1_at	group	1	10	29.82	0.0003	0.00027676	0.0180581
Ssc.19244.1.S1_at	group	1	10	29.79	0.0003	0.000277654	0.0180612
Ssc.27900.1.S1_at	group	1	10	29.78	0.0003	0.000278081	0.0180612
Ssc.8562.2.S1_a_at	group	1	10	29.8	0.0003	0.000277295	0.0180612
Ssc.5303.1.S1_at	group	1	10	29.77	0.0003	0.000278434	0.0180635
Ssc.11014.1.S1_at	group	1	10	29.73	0.0003	0.000279894	0.0181375
Ssc.10776.1.A1_at	group	1	10	29.69	0.0003	0.000281484	0.018166
Ssc.30838.2.A1_at	group	1	10	29.68	0.0003	0.0002815	0.018166
Ssc.8536.1.A1_at	group	1	10	29.68	0.0003	0.00028184	0.018166
Ssc.7153.1.A1_at	group	1	10	29.61	0.0003	0.000284245	0.0182322
Ssc.15634.1.S1_at	group	1	10	29.58	0.0003	0.000285532	0.0182642
Ssc.22157.1.A1_at	group	1	10	29.59	0.0003	0.000285161	0.0182642
Ssc.5891.2.S1_a_at	group	1	10	29.55	0.0003	0.000286307	0.0182647
Ssc.24243.1.S1_at	group	1	10	29.46	0.0003	0.000289664	0.0184546
Ssc.17488.1.S1_at	group	1	10	29.35	0.0003	0.000293852	0.0186414
Ssc.20283.1.S1_at	group	1	10	29.24	0.0003	0.000298176	0.0186925
Ssc.27393.2.S1_a_at	group	1	10	29.3	0.0003	0.000295818	0.0186925
Ssc.27462.1.A1_at	group	1	10	29.23	0.0003	0.000298666	0.0186925
Ssc.3245.1.S1_at	group	1	10	29.24	0.0003	0.000298109	0.0186925
Ssc.4787.1.A1_at	group	1	10	29.27	0.0003	0.000297092	0.0186925
Ssc.4836.1.S1_at	group	1	10	29.25	0.0003	0.000297836	0.0186925
Ssc.6281.1.S1_at	group	1	10	29.31	0.0003	0.000295552	0.0186925
Ssc.11155.1.S1_at	group	1	10	28.97	0.0003	0.000308891	0.01874
Ssc.1394.1.S1_at	group	1	10	29.11	0.0003	0.000303287	0.01874
Ssc.1903.1.S1_at	group	1	10	28.99	0.0003	0.000308291	0.01874
Ssc.21329.1.S1_at	group	1	10	29.12	0.0003	0.000303085	0.01874
Ssc.22203.1.A1_at	group	1	10	29.09	0.0003	0.000304176	0.01874
Ssc.22450.2.A1_at	group	1	10	29.03	0.0003	0.000306587	0.01874
Ssc.23315.1.S1_at	group	1	10	28.97	0.0003	0.000308856	0.01874
Ssc.3574.1.A1_at	group	1	10	29.06	0.0003	0.000305537	0.01874
Ssc.4307.1.A1_at	group	1	10	29.05	0.0003	0.000305853	0.01874
Ssc.5256.1.A1_at	group	1	10	28.98	0.0003	0.000308829	0.01874
Ssc.6435.1.S1_at	group	1	10	29.01	0.0003	0.000307332	0.01874
Ssc.12977.2.S1_at	group	1	10	28.88	0.0003	0.000312846	0.0187981
Ssc.1333.1.A1_at	group	1	10	28.88	0.0003	0.000312873	0.0187981
Ssc.20970.1.S1_at	group	1	10	28.92	0.0003	0.000311103	0.0187981
Ssc.24316.1.S1_at	group	1	10	28.91	0.0003	0.00031141	0.0187981
Ssc.28505.2.S1_at	group	1	10	28.88	0.0003	0.000312536	0.0187981
Ssc.3365.2.A1_at	group	1	10	28.88	0.0003	0.000312845	0.0187981
Ssc.20017.3.A1_at	group	1	10	28.87	0.0003	0.000313334	0.018802
Ssc.1099.1.S1_at	group	1	10	28.86	0.0003	0.000313768	0.0188082
Ssc.27156.1.S1_at	group	1	10	28.84	0.0003	0.000314342	0.0188227
Ssc.12021.1.S1_at	group	1	10	28.81	0.0003	0.000315635	0.0188803
Ssc.25110.1.S1_at	group	1	10	28.76	0.0003	0.000317743	0.0189464
Ssc.7358.1.A1_at	group	1	10	28.73	0.0003	0.000318945	0.0189982
Ssc.12493.1.A1_at	group	1	10	28.66	0.0003	0.000321878	0.0190874
Ssc.12815.1.A1_at	group	1	10	28.66	0.0003	0.000321899	0.0190874
Ssc.13826.1.S1_at	group	1	10	28.64	0.0003	0.000323039	0.0190874
Ssc.2983.2.S1_at	group	1	10	28.68	0.0003	0.000321159	0.0190874
Ssc.935.1.S1_at	group	1	10	28.63	0.0003	0.000323133	0.0190874
Ssc.23975.1.S1_at	group	1	10	28.61	0.0003	0.000324047	0.0191215
Ssc.5454.1.S1_at	group	1	10	28.59	0.0003	0.000324843	0.0191423
Ssc.12893.1.A1_at	group	1	10	28.56	0.0003	0.000326141	0.0191474
Ssc.19655.1.S1_at	group	1	10	28.55	0.0003	0.000326804	0.0191646
Ssc.13423.1.A1_at	group	1	10	28.52	0.0003	0.00032791	0.0191701
Ssc.15584.1.S1_at	group	1	10	28.54	0.0003	0.000327317	0.0191701
Ssc.17842.2.S1_a_at	group	1	10	28.53	0.0003	0.000327701	0.0191701
Ssc.21914.1.S1_at	group	1	10	28.5	0.0003	0.000328795	0.0191854
Ssc.9174.2.A1_a_at	group	1	10	28.45	0.0003	0.000330927	0.0192473
Ssc.16315.1.S1_at	group	1	10	28.41	0.0003	0.000333004	0.0192694
Ssc.2957.1.S1_at	group	1	10	28.44	0.0003	0.000331697	0.0192694
Ssc.3347.1.S1_at	group	1	10	28.41	0.0003	0.000332729	0.0192694
Ssc.396.1.S1_a_at	group	1	10	28.43	0.0003	0.000332174	0.0192694
Ssc.16964.2.S1_a_at	group	1	10	28.34	0.0003	0.00033594	0.0192756
Ssc.17317.1.S1_at	group	1	10	28.35	0.0003	0.000335384	0.0192756
Ssc.19639.1.A1_at	group	1	10	28.38	0.0003	0.00033426	0.0192756
Ssc.24902.1.S1_a_at	group	1	10	28.34	0.0003	0.00033602	0.0192756
Ssc.4316.1.A1_at	group	1	10	28.36	0.0003	0.000335036	0.0192756
Ssc.5185.1.A1_at	group	1	10	28.39	0.0003	0.000333682	0.0192756
Ssc.27953.1.S1_at	group	1	10	28.29	0.0003	0.000338119	0.0193484
Ssc.27220.1.S1_at	group	1	10	28.27	0.0003	0.000339039	0.0193621
Ssc.13177.1.A1_at	group	1	10	28.24	0.0003	0.000340785	0.0194422
Ssc.12767.1.A1_at	group	1	10	28.2	0.0003	0.000342319	0.0194608
Ssc.16681.1.A1_at	group	1	10	28.2	0.0003	0.000342482	0.0194608
Ssc.21328.1.S1_at	group	1	10	28.18	0.0003	0.000343294	0.0194608
Ssc.2662.1.A1_at	group	1	10	28.2	0.0003	0.000342657	0.0194608
Ssc.29020.1.A1_at	group	1	10	28.18	0.0003	0.000343281	0.0194608
Ssc.7240.1.S1_at	group	1	10	28.17	0.0003	0.000344005	0.0194694
Ssc.19458.1.S1_at	group	1	10	28.15	0.0003	0.00034493	0.0194829
Ssc.19823.3.S1_at	group	1	10	28.14	0.0003	0.000345384	0.0194892
Ssc.11488.3.A1_at	group	1	10	28.02	0.0004	0.000351015	0.019535
Ssc.1368.1.A1_at	group	1	10	28.02	0.0004	0.000350725	0.019535
Ssc.16165.1.S1_at	group	1	10	28.03	0.0004	0.000350275	0.019535
Ssc.18174.1.A1_at	group	1	10	28.07	0.0003	0.000348561	0.019535
Ssc.24763.1.A1_at	group	1	10	28.05	0.0003	0.000349498	0.019535
Ssc.26846.1.S1_at	group	1	10	28.06	0.0003	0.000348945	0.019535
Ssc.29058.1.S1_at	group	1	10	28.07	0.0003	0.000348356	0.019535
Ssc.30791.1.S1_at	group	1	10	28.09	0.0003	0.000347484	0.019535
Ssc.30910.1.A1_at	group	1	10	28.02	0.0004	0.000350611	0.019535
Ssc.5089.1.S1_at	group	1	10	28.04	0.0004	0.000350088	0.019535
Ssc.6040.2.S1_at	group	1	10	28.02	0.0004	0.00035075	0.019535
Ssc.8046.1.A1_at	group	1	10	28.09	0.0003	0.000347441	0.019535
Ssc.12381.1.S1_at	group	1	10	27.93	0.0004	0.00035515	0.0196264
Ssc.12613.1.A1_at	group	1	10	27.93	0.0004	0.000354912	0.0196264
Ssc.13025.1.A1_at	group	1	10	27.96	0.0004	0.000353806	0.0196264
Ssc.13880.1.A1_at	group	1	10	27.94	0.0004	0.000354573	0.0196264
Ssc.18534.2.S1_at	group	1	10	27.95	0.0004	0.000354103	0.0196264
Ssc.26110.1.S1_at	group	1	10	27.94	0.0004	0.000354867	0.0196264
Ssc.19337.1.A1_at	group	1	10	27.88	0.0004	0.000357578	0.0197071
Ssc.12416.2.S1_at	group	1	10	27.87	0.0004	0.000358281	0.0197252
Ssc.25016.1.A1_at	group	1	10	27.86	0.0004	0.000358602	0.0197252
Ssc.2258.1.S1_at	group	1	10	27.83	0.0004	0.000360012	0.0197836
Ssc.17886.1.A1_at	group	1	10	27.82	0.0004	0.00036072	0.0198033
Ssc.14092.1.S1_a_at	group	1	10	27.8	0.0004	0.000361539	0.0198048
Ssc.17348.1.S1_at	group	1	10	27.79	0.0004	0.000361807	0.0198048
Ssc.2312.1.S1_at	group	1	10	27.78	0.0004	0.00036249	0.0198048
Ssc.7250.1.A1_at	group	1	10	27.69	0.0004	0.000366827	0.019984
Ssc.1771.1.A1_at	group	1	10	27.68	0.0004	0.000367413	0.0199967
Ssc.4091.1.S1_at	group	1	10	27.65	0.0004	0.000368802	0.0200531
Ssc.2851.2.A1_at	group	1	10	27.64	0.0004	0.000369483	0.0200546
Ssc.18191.1.S1_at	group	1	10	27.62	0.0004	0.000370434	0.0200649
Ssc.11403.1.S1_at	group	1	10	27.59	0.0004	0.000372023	0.0200769
Ssc.22188.1.A1_at	group	1	10	27.58	0.0004	0.000372502	0.0200769
Ssc.30647.1.S1_at	group	1	10	27.57	0.0004	0.000372777	0.0200769
Ssc.4228.1.S1_at	group	1	10	27.59	0.0004	0.000371994	0.0200769
Ssc.16248.1.S1_at	group	1	10	27.54	0.0004	0.000374789	0.0200853
Ssc.2576.1.A1_at	group	1	10	27.52	0.0004	0.000375372	0.0200853
Ssc.27275.1.A1_at	group	1	10	27.56	0.0004	0.000373395	0.0200853
Ssc.5533.1.S1_at	group	1	10	27.51	0.0004	0.000376006	0.0200859
Ssc.11950.1.A1_at	group	1	10	27.48	0.0004	0.000377752	0.020097
Ssc.22259.1.A1_at	group	1	10	27.49	0.0004	0.000377291	0.020097
Ssc.8989.1.A1_at	group	1	10	27.5	0.0004	0.000376761	0.020097
Ssc.9345.1.S1_at	group	1	10	27.48	0.0004	0.00037773	0.020097
Ssc.5643.1.A1_at	group	1	10	27.39	0.0004	0.0003824	0.0203009
Ssc.5936.1.A1_a_at	group	1	10	27.38	0.0004	0.000382674	0.0203009
Ssc.6647.1.S1_at	group	1	10	27.37	0.0004	0.000383502	0.0203077
Ssc.26409.1.S1_a_at	group	1	10	27.35	0.0004	0.000384437	0.0203329
Ssc.7538.1.S1_at	group	1	10	27.35	0.0004	0.000384694	0.0203329
Ssc.19892.1.A1_at	group	1	10	27.33	0.0004	0.0003855	0.0203565
Ssc.21601.1.S1_at	group	1	10	27.3	0.0004	0.000387326	0.020434
Ssc.1281.1.S1_at	group	1	10	27.21	0.0004	0.000391893	0.0205117
Ssc.23990.1.A1_at	group	1	10	27.2	0.0004	0.000392458	0.0205117
Ssc.4306.1.A1_at	group	1	10	27.18	0.0004	0.000393481	0.0205117
Ssc.981.1.S1_at	group	1	10	27.18	0.0004	0.000393467	0.0205117
Ssc.4394.1.S1_at	group	1	10	27.16	0.0004	0.000394926	0.0205484
Ssc.8671.1.A1_at	group	1	10	27.1	0.0004	0.000398217	0.0206703
Ssc.26859.1.S1_at	group	1	10	27.07	0.0004	0.000399784	0.0207252
Ssc.21824.1.S1_at	group	1	10	27.05	0.0004	0.000400788	0.0207583
Ssc.10536.1.S1_at	group	1	10	27.02	0.0004	0.00040252	0.0208101
Ssc.24407.1.S1_at	group	1	10	27	0.0004	0.000403513	0.0208424
Ssc.2695.2.S1_a_at	group	1	10	26.99	0.0004	0.000404346	0.0208475
Ssc.16030.1.A1_at	group	1	10	26.95	0.0004	0.000406597	0.0208688
Ssc.16962.1.S1_at	group	1	10	26.95	0.0004	0.000406187	0.0208688
Ssc.23508.1.S1_at	group	1	10	26.95	0.0004	0.000406312	0.0208688
Ssc.26392.1.A1_at	group	1	10	26.96	0.0004	0.000405602	0.0208688
Ssc.4802.1.A1_at	group	1	10	26.96	0.0004	0.000405925	0.0208688
Ssc.16167.1.S1_at	group	1	10	26.93	0.0004	0.000407567	0.0208804
Ssc.18221.1.S1_at	group	1	10	26.9	0.0004	0.00040896	0.0208804
Ssc.5779.1.S1_at	group	1	10	26.91	0.0004	0.000408721	0.0208804
Ssc.6129.2.A1_at	group	1	10	26.87	0.0004	0.000411016	0.0209253
Ssc.15291.1.A1_at	group	1	10	26.86	0.0004	0.000411716	0.0209298
Ssc.23540.3.S1_at	group	1	10	26.85	0.0004	0.000411841	0.0209298
Ssc.2112.1.S1_at	group	1	10	26.84	0.0004	0.000412599	0.0209495
Ssc.22840.1.S1_at	group	1	10	26.79	0.0004	0.00041545	0.0210755
Ssc.12792.1.A1_at	group	1	10	26.74	0.0004	0.000418724	0.0212037
Ssc.18934.1.S1_at	group	1	10	26.72	0.0004	0.000419836	0.0212395
Ssc.1250.1.A1_at	group	1	10	26.64	0.0004	0.00042423	0.0213303
Ssc.8264.1.A1_at	group	1	10	26.62	0.0004	0.000425744	0.0213874
Ssc.20630.1.S1_at	group	1	10	26.6	0.0004	0.000426631	0.021413
Ssc.11269.1.A1_at	group	1	10	26.59	0.0004	0.000427502	0.0214378
Ssc.4355.1.S1_at	group	1	10	26.5	0.0004	0.000432542	0.0215762
Ssc.1732.1.S1_at	group	1	10	26.49	0.0004	0.000433414	0.0215817
Ssc.1866.2.S1_at	group	1	10	26.42	0.0004	0.000437865	0.0217271
Ssc.3817.1.A1_at	group	1	10	26.42	0.0004	0.000437802	0.0217271
Ssc.11742.1.S1_at	group	1	10	26.4	0.0004	0.000438695	0.0217493
Ssc.1158.1.A1_at	group	1	10	26.37	0.0004	0.00044107	0.0218099
Ssc.18204.2.S1_at	group	1	10	26.37	0.0004	0.000441034	0.0218099
Ssc.11376.1.A1_a_at	group	1	10	26.19	0.0005	0.000451965	0.0218864
Ssc.15273.1.S1_at	group	1	10	26.28	0.0004	0.000446547	0.0218864
Ssc.16836.1.A1_at	group	1	10	26.16	0.0005	0.000453934	0.0218864
Ssc.17842.1.S1_at	group	1	10	26.17	0.0005	0.000453857	0.0218864
Ssc.1841.2.A1_at	group	1	10	26.19	0.0005	0.000452332	0.0218864
Ssc.1862.1.S1_at	group	1	10	26.18	0.0005	0.000453029	0.0218864
Ssc.2167.1.S1_at	group	1	10	26.21	0.0005	0.000451229	0.0218864
Ssc.21904.1.A1_at	group	1	10	26.27	0.0004	0.000447338	0.0218864
Ssc.25889.1.S1_at	group	1	10	26.16	0.0005	0.000454426	0.0218864
Ssc.30729.3.A1_at	group	1	10	26.16	0.0005	0.000454069	0.0218864
Ssc.30798.1.A1_at	group	1	10	26.23	0.0004	0.000449633	0.0218864
Ssc.31206.3.S1_at	group	1	10	26.18	0.0005	0.000452722	0.0218864
Ssc.4457.2.S1_at	group	1	10	26.21	0.0005	0.000450974	0.0218864
Ssc.4727.1.S1_a_at	group	1	10	26.17	0.0005	0.000453461	0.0218864
Ssc.6277.1.A1_at	group	1	10	26.3	0.0004	0.000445113	0.0218864
Ssc.8563.3.A1_a_at	group	1	10	26.32	0.0004	0.000444097	0.0218864
Ssc.8785.1.A1_at	group	1	10	26.13	0.0005	0.000456103	0.0219416
Ssc.24126.1.A1_at	group	1	10	26.11	0.0005	0.000457416	0.0219862
Ssc.21997.1.A1_at	group	1	10	26.1	0.0005	0.000458272	0.0220087
Ssc.28931.1.S1_at	group	1	10	26.07	0.0005	0.000460184	0.0220274
Ssc.8906.1.A1_at	group	1	10	26.07	0.0005	0.000460009	0.0220274
Ssc.11892.1.A1_at	group	1	10	25.98	0.0005	0.000465717	0.02216
Ssc.19345.2.S1_at	group	1	10	25.95	0.0005	0.000467786	0.0221841
Ssc.24241.1.A1_at	group	1	10	25.95	0.0005	0.000467767	0.0221841
Ssc.25097.1.S1_at	group	1	10	25.95	0.0005	0.000468237	0.0221869
Ssc.12479.1.S1_at	group	1	10	25.91	0.0005	0.000470746	0.0222686
Ssc.10112.1.A1_at	group	1	10	25.85	0.0005	0.00047486	0.022322
Ssc.19316.2.A1_at	group	1	10	25.84	0.0005	0.00047537	0.022322
Ssc.24645.2.A1_at	group	1	10	25.84	0.0005	0.000475412	0.022322
Ssc.27133.1.A1_at	group	1	10	25.86	0.0005	0.000474147	0.022322
Ssc.10189.1.A1_a_at	group	1	10	25.82	0.0005	0.0004767	0.0223591
Ssc.3180.1.S1_a_at	group	1	10	25.81	0.0005	0.00047741	0.0223591
Ssc.5981.1.S1_at	group	1	10	25.81	0.0005	0.000477673	0.0223591
Ssc.10054.1.S1_at	group	1	10	25.78	0.0005	0.000479553	0.0223803
Ssc.12453.1.S1_a_at	group	1	10	25.78	0.0005	0.000479832	0.0223803
Ssc.15728.1.S1_at	group	1	10	25.77	0.0005	0.000480598	0.0223803
Ssc.23806.1.S1_a_at	group	1	10	25.77	0.0005	0.000480528	0.0223803
Ssc.22571.1.S1_at	group	1	10	25.75	0.0005	0.000481427	0.0224006
Ssc.24035.2.A1_at	group	1	10	25.74	0.0005	0.000482055	0.0224114
Ssc.20017.2.S1_at	group	1	10	25.72	0.0005	0.000483865	0.0224771
Ssc.1427.1.S1_at	group	1	10	25.71	0.0005	0.000484574	0.0224917
Ssc.770.1.S1_at	group	1	10	25.69	0.0005	0.000485609	0.0225029
Ssc.10063.2.A1_at	group	1	10	25.67	0.0005	0.000487258	0.0225214
Ssc.15271.1.A1_at	group	1	10	25.66	0.0005	0.000487789	0.0225214
Ssc.24681.1.A1_at	group	1	10	25.67	0.0005	0.000487229	0.0225214
Ssc.28159.1.A1_at	group	1	10	25.63	0.0005	0.000490211	0.0225239
Ssc.4516.2.S1_at	group	1	10	25.63	0.0005	0.000490426	0.0225239
Ssc.900.1.A1_at	group	1	10	25.63	0.0005	0.000490339	0.0225239
Ssc.30839.1.A1_at	group	1	10	25.6	0.0005	0.000492549	0.0225848
Ssc.20593.2.S1_a_at	group	1	10	25.56	0.0005	0.000495051	0.0226475
Ssc.5836.1.S1_at	group	1	10	25.56	0.0005	0.000495279	0.0226475
Ssc.27148.1.A1_at	group	1	10	25.52	0.0005	0.000497884	0.0227011
Ssc.16716.1.S1_at	group	1	10	25.5	0.0005	0.000499124	0.022731
Ssc.11724.1.S1_at	group	1	10	25.44	0.0005	0.000503841	0.0228059
Ssc.14011.1.A1_at	group	1	10	25.46	0.0005	0.000502615	0.0228059
Ssc.22674.1.S1_at	group	1	10	25.45	0.0005	0.000503241	0.0228059
Ssc.24953.1.S1_at	group	1	10	25.44	0.0005	0.000503689	0.0228059
Ssc.5928.1.A1_at	group	1	10	25.47	0.0005	0.000501915	0.0228059
Ssc.7362.1.S1_at	group	1	10	25.43	0.0005	0.000504602	0.0228059
Ssc.10620.1.A1_at	group	1	10	25.36	0.0005	0.000509848	0.022807
Ssc.13323.1.A1_at	group	1	10	25.41	0.0005	0.000506321	0.022807
Ssc.19127.1.A1_at	group	1	10	25.37	0.0005	0.000508878	0.022807
Ssc.21661.2.S1_a_at	group	1	10	25.37	0.0005	0.000508825	0.022807
Ssc.2666.1.S1_at	group	1	10	25.36	0.0005	0.000509791	0.022807
Ssc.28421.1.A1_at	group	1	10	25.36	0.0005	0.000509508	0.022807
Ssc.30.1.S1_at	group	1	10	25.37	0.0005	0.000508774	0.022807
Ssc.30633.1.S1_at	group	1	10	25.4	0.0005	0.000506781	0.022807
Ssc.8444.1.S1_at	group	1	10	25.36	0.0005	0.000509452	0.022807
Ssc.973.1.A1_at	group	1	10	25.42	0.0005	0.000505184	0.022807
Ssc.9907.1.A1_at	group	1	10	25.4	0.0005	0.000506769	0.022807
Ssc.871.1.S1_at	group	1	10	25.32	0.0005	0.000512347	0.0228647
Ssc.14133.1.S1_at	group	1	10	25.15	0.0005	0.000525257	0.0231318
Ssc.14317.1.A1_at	group	1	10	25.15	0.0005	0.000525259	0.0231318
Ssc.18862.1.A1_at	group	1	10	25.18	0.0005	0.000523218	0.0231318
Ssc.22375.1.A1_at	group	1	10	25.18	0.0005	0.000523632	0.0231318
Ssc.2415.1.S1_at	group	1	10	25.19	0.0005	0.000522653	0.0231318
Ssc.4139.1.S1_at	group	1	10	25.19	0.0005	0.000522588	0.0231318
Ssc.4269.2.A1_a_at	group	1	10	25.19	0.0005	0.000522746	0.0231318
Ssc.11202.1.A1_at	group	1	10	25.11	0.0005	0.000528449	0.0232182
Ssc.9038.1.A1_at	group	1	10	25.1	0.0005	0.000529717	0.023238
Ssc.17615.1.S1_at	group	1	10	25.07	0.0005	0.000531495	0.02328
Ssc.4013.1.A1_at	group	1	10	25.07	0.0005	0.000532141	0.0232903
Ssc.11580.1.S1_at	group	1	10	25.05	0.0005	0.00053351	0.023307
Ssc.11801.1.A1_at	group	1	10	25.03	0.0005	0.000534985	0.023307
Ssc.27423.1.S1_at	group	1	10	25.05	0.0005	0.000533777	0.023307
Ssc.9513.1.S1_at	group	1	10	25.04	0.0005	0.000534411	0.023307
Ssc.19135.1.A1_at	group	1	10	25.01	0.0005	0.000536661	0.0233616
Ssc.25718.1.S1_at	group	1	10	24.99	0.0005	0.000538002	0.0233845
Ssc.26080.1.A1_at	group	1	10	24.98	0.0005	0.000538961	0.0234083
Ssc.19878.3.S1_a_at	group	1	10	24.97	0.0005	0.000539985	0.0234348
Ssc.18227.1.S1_a_at	group	1	10	24.95	0.0005	0.000541286	0.0234555
Ssc.11716.2.S1_at	group	1	10	24.93	0.0005	0.000542911	0.023478
Ssc.18412.1.S1_at	group	1	10	24.87	0.0005	0.000547855	0.0236498
Ssc.3601.1.S1_at	group	1	10	24.87	0.0005	0.000547794	0.0236498
Ssc.13880.1.A2_at	group	1	10	24.85	0.0005	0.000549086	0.023667
Ssc.16379.1.S1_at	group	1	10	24.84	0.0006	0.000550485	0.0236796
Ssc.29183.1.A1_at	group	1	10	24.83	0.0006	0.000551048	0.0236796
Ssc.7314.1.A1_at	group	1	10	24.83	0.0006	0.000550664	0.0236796
Ssc.6377.1.S1_at	group	1	10	24.79	0.0006	0.000554442	0.0237895
Ssc.8895.1.S1_at	group	1	10	24.77	0.0006	0.00055583	0.023831
Ssc.26718.1.S1_at	group	1	10	24.77	0.0006	0.000556298	0.0238331
Ssc.24106.1.A1_at	group	1	10	24.75	0.0006	0.000557651	0.023873
Ssc.13348.1.A1_at	group	1	10	24.73	0.0006	0.000559022	0.0239137
Ssc.23542.1.A1_at	group	1	10	24.72	0.0006	0.000560299	0.0239322
Ssc.5236.1.S1_at	group	1	10	24.7	0.0006	0.000561411	0.0239479
Ssc.7328.1.S1_at	group	1	10	24.7	0.0006	0.000561509	0.0239479
Ssc.28513.1.S1_at	group	1	10	24.64	0.0006	0.000566908	0.0241238
Ssc.26360.1.A1_at	group	1	10	24.62	0.0006	0.000568256	0.0241449
Ssc.13595.1.A1_at	group	1	10	24.59	0.0006	0.000571098	0.0242476
Ssc.24046.1.S1_at	group	1	10	24.57	0.0006	0.00057264	0.0242586
Ssc.24847.1.S1_at	group	1	10	24.55	0.0006	0.000574546	0.024303
Ssc.8425.1.S1_at	group	1	10	24.54	0.0006	0.000575144	0.0243064
Ssc.17277.1.S1_at	group	1	10	24.47	0.0006	0.000581086	0.0243291
Ssc.24442.1.S1_at	group	1	10	24.47	0.0006	0.000581573	0.0243291
Ssc.25178.1.S1_a_at	group	1	10	24.52	0.0006	0.00057675	0.0243291
Ssc.8157.1.A1_at	group	1	10	24.47	0.0006	0.000580938	0.0243291
Ssc.9995.1.S1_at	group	1	10	24.51	0.0006	0.000577652	0.0243291
Ssc.10998.1.A1_at	group	1	10	24.45	0.0006	0.000582929	0.0243671
Ssc.1677.1.A1_at	group	1	10	24.38	0.0006	0.000588895	0.0245719
Ssc.24189.1.S1_at	group	1	10	24.38	0.0006	0.000589127	0.0245719
Ssc.28144.1.A1_at	group	1	10	24.37	0.0006	0.000589859	0.0245844
Ssc.10941.1.S1_at	group	1	10	24.35	0.0006	0.000592159	0.0246019
Ssc.13598.1.A1_at	group	1	10	24.34	0.0006	0.000593016	0.0246019
Ssc.15374.1.S1_at	group	1	10	24.32	0.0006	0.000594565	0.0246019
Ssc.15717.3.S1_at	group	1	10	24.34	0.0006	0.000592383	0.0246019
Ssc.16607.1.A1_at	group	1	10	24.36	0.0006	0.000591363	0.0246019
Ssc.17286.1.A1_at	group	1	10	24.34	0.0006	0.000592818	0.0246019
Ssc.19613.2.S1_at	group	1	10	24.31	0.0006	0.000595228	0.0246019
Ssc.22634.1.S1_at	group	1	10	24.31	0.0006	0.000595481	0.0246019
Ssc.4973.1.S1_at	group	1	10	24.32	0.0006	0.000594467	0.0246019
Ssc.28690.2.S1_at	group	1	10	24.29	0.0006	0.000597385	0.0246448
Ssc.6320.1.A1_at	group	1	10	24.28	0.0006	0.000597855	0.0246462
Ssc.7951.1.A1_at	group	1	10	24.23	0.0006	0.000602451	0.0247817
Ssc.19656.1.S1_at	group	1	10	24.22	0.0006	0.000603341	0.0247967
Ssc.2574.1.A1_at	group	1	10	24.21	0.0006	0.000604102	0.0247967
Ssc.4556.1.S1_at	group	1	10	24.2	0.0006	0.000605001	0.0247967
Ssc.6560.1.S1_at	group	1	10	24.21	0.0006	0.000604573	0.0247967
Ssc.15660.1.S1_at	group	1	10	24.19	0.0006	0.000606158	0.0248263
Ssc.2162.1.A1_at	group	1	10	24.18	0.0006	0.000607328	0.0248383
Ssc.1632.1.S1_at	group	1	10	24.13	0.0006	0.00061159	0.0248822
Ssc.20162.1.S1_at	group	1	10	24.14	0.0006	0.000610549	0.0248822
Ssc.22490.1.S1_at	group	1	10	24.15	0.0006	0.000609721	0.0248822
Ssc.11360.1.S1_at	group	1	10	24.06	0.0006	0.000618719	0.0249517
Ssc.1600.1.A1_a_at	group	1	10	24.1	0.0006	0.000615042	0.0249517
Ssc.19380.1.A1_at	group	1	10	24.09	0.0006	0.000615702	0.0249517
Ssc.20017.1.A1_at	group	1	10	24.04	0.0006	0.000620159	0.0249517
Ssc.20042.1.S1_at	group	1	10	24.06	0.0006	0.000618843	0.0249517
Ssc.22053.1.S1_a_at	group	1	10	24.05	0.0006	0.000619082	0.0249517
Ssc.28918.1.S1_at	group	1	10	24.04	0.0006	0.000619943	0.0249517
Ssc.10393.1.S1_at	group	1	10	24.01	0.0006	0.000623045	0.0249653
Ssc.23911.1.A1_at	group	1	10	24.02	0.0006	0.000622144	0.0249653
Ssc.27532.1.A1_at	group	1	10	24.01	0.0006	0.000623071	0.0249653
Ssc.6194.1.S1_at	group	1	10	24.02	0.0006	0.000622181	0.0249653
Ssc.149.1.S1_at	group	1	10	24	0.0006	0.000623863	0.0249748
Ssc.20424.3.S1_a_at	group	1	10	23.98	0.0006	0.000626363	0.0250219
Ssc.6112.1.S1_at	group	1	10	23.98	0.0006	0.000626198	0.0250219
Ssc.24970.2.S1_at	group	1	10	23.97	0.0006	0.000627059	0.0250321
Ssc.3529.1.A1_at	group	1	10	23.96	0.0006	0.000627669	0.0250388
Ssc.23868.1.A1_at	group	1	10	23.95	0.0006	0.000629111	0.0250611
Ssc.16955.1.S1_at	group	1	10	23.93	0.0006	0.000631193	0.0250671
Ssc.3853.1.S1_at	group	1	10	23.93	0.0006	0.000631188	0.0250671
Ssc.4995.1.S1_a_at	group	1	10	23.93	0.0006	0.00063116	0.0250671
Ssc.551.1.S1_at	group	1	10	23.92	0.0006	0.000631468	0.0250671
Ssc.6525.1.S1_at	group	1	10	23.93	0.0006	0.000630479	0.0250671
Ssc.13668.1.A1_a_at	group	1	10	23.91	0.0006	0.000632231	0.025072
Ssc.21844.1.S1_at	group	1	10	23.89	0.0006	0.000634328	0.0250993
Ssc.24735.1.S1_at	group	1	10	23.89	0.0006	0.000634491	0.0250993
Ssc.6184.1.A1_at	group	1	10	23.86	0.0006	0.000637582	0.0251865
Ssc.21677.1.S1_at	group	1	10	23.82	0.0006	0.000641309	0.0252634
Ssc.19658.1.S1_at	group	1	10	23.8	0.0006	0.000643672	0.0253038
Ssc.4351.2.S1_at	group	1	10	23.78	0.0006	0.00064563	0.0253632
Ssc.19450.1.S1_at	group	1	10	23.76	0.0006	0.000647515	0.0254021
Ssc.1876.1.S1_at	group	1	10	23.75	0.0006	0.000648563	0.0254256
Ssc.12287.1.A1_at	group	1	10	23.73	0.0007	0.000650643	0.0254697
Ssc.22493.1.A1_at	group	1	10	23.72	0.0007	0.000651034	0.0254697
Ssc.7294.1.A1_at	group	1	10	23.71	0.0007	0.00065225	0.0254997
Ssc.6947.1.S1_at	group	1	10	23.69	0.0007	0.000654211	0.0255237
Ssc.3546.1.A1_at	group	1	10	23.69	0.0007	0.000654732	0.0255264
Ssc.7591.1.A1_at	group	1	10	23.68	0.0007	0.000655217	0.0255278
Ssc.20819.1.S1_at	group	1	10	23.67	0.0007	0.000656137	0.0255461
Ssc.6608.1.A1_at	group	1	10	23.66	0.0007	0.00065695	0.0255603
Ssc.17929.1.A1_at	group	1	10	23.64	0.0007	0.000659646	0.02563
Ssc.13954.1.A1_at	group	1	10	23.63	0.0007	0.000660198	0.0256339
Ssc.2415.2.S1_at	group	1	10	23.62	0.0007	0.000661411	0.0256635
Ssc.13345.1.A1_at	group	1	10	23.61	0.0007	0.000662443	0.0256637
Ssc.13435.1.A1_at	group	1	10	23.59	0.0007	0.000664531	0.0256637
Ssc.14942.1.S1_at	group	1	10	23.58	0.0007	0.000665033	0.0256637
Ssc.30573.1.S1_at	group	1	10	23.6	0.0007	0.000663612	0.0256637
Ssc.7220.1.A1_at	group	1	10	23.6	0.0007	0.000663778	0.0256637
Ssc.30698.1.S1_at	group	1	10	23.55	0.0007	0.000668688	0.0257697
Ssc.1155.1.S1_at	group	1	10	23.54	0.0007	0.000669274	0.0257748
Ssc.4645.1.A1_at	group	1	10	23.54	0.0007	0.000669745	0.0257754
Ssc.17832.1.S1_at	group	1	10	23.52	0.0007	0.000671267	0.0257779
Ssc.25835.1.S1_at	group	1	10	23.52	0.0007	0.000671127	0.0257779
Ssc.8428.1.S1_at	group	1	10	23.53	0.0007	0.000671115	0.0257779
Ssc.30628.1.S1_at	group	1	10	23.51	0.0007	0.000672891	0.025809
Ssc.1600.1.A1_at	group	1	10	23.5	0.0007	0.000673557	0.0258171
Ssc.390.2.S1_at	group	1	10	23.49	0.0007	0.000674337	0.0258296
Ssc.4987.1.A1_at	group	1	10	23.48	0.0007	0.00067548	0.0258385
Ssc.24000.1.S1_at	group	1	10	23.44	0.0007	0.000679875	0.0258892
Ssc.27414.1.A1_at	group	1	10	23.44	0.0007	0.000679612	0.0258892
Ssc.30762.1.S1_at	group	1	10	23.44	0.0007	0.000679998	0.0258892
Ssc.5005.1.S1_at	group	1	10	23.46	0.0007	0.000678267	0.0258892
Ssc.5523.1.S1_at	group	1	10	23.42	0.0007	0.000682278	0.0259412
Ssc.24709.1.A1_at	group	1	10	23.41	0.0007	0.000682833	0.0259442
Ssc.31045.1.S1_at	group	1	10	23.4	0.0007	0.000684041	0.0259442
Ssc.5842.1.A1_at	group	1	10	23.4	0.0007	0.000683971	0.0259442
Ssc.9970.1.A1_at	group	1	10	23.4	0.0007	0.000684186	0.0259442
Ssc.9543.1.A1_at	group	1	10	23.38	0.0007	0.000686019	0.0259964
Ssc.15867.1.S1_at	group	1	10	23.35	0.0007	0.000689505	0.026111
Ssc.1440.2.S1_a_at	group	1	10	23.34	0.0007	0.000690845	0.0261443
Ssc.18426.1.A1_at	group	1	10	23.3	0.0007	0.000694647	0.0262557
Ssc.4948.1.S1_at	group	1	10	23.29	0.0007	0.000696118	0.0262738
Ssc.15717.2.S1_at	group	1	10	23.28	0.0007	0.000696937	0.0262873
Ssc.795.1.S1_at	group	1	10	23.26	0.0007	0.000699577	0.0263518
Ssc.1361.1.S1_at	group	1	10	23.24	0.0007	0.000700888	0.0263837
Ssc.24517.1.A1_at	group	1	10	23.21	0.0007	0.000705134	0.0265084
Ssc.16717.1.S1_at	group	1	10	23.19	0.0007	0.000706773	0.0265127
Ssc.29223.1.A1_at	group	1	10	23.19	0.0007	0.000706636	0.0265127
Ssc.30838.1.A1_at	group	1	10	23.19	0.0007	0.000707118	0.0265127
Ssc.7447.1.A1_at	group	1	10	23.2	0.0007	0.000706152	0.0265127
Ssc.1025.1.S1_at	group	1	10	23.18	0.0007	0.000708505	0.0265158
Ssc.12416.1.S1_a_at	group	1	10	23.17	0.0007	0.000708551	0.0265158
Ssc.8601.1.A1_at	group	1	10	23.15	0.0007	0.00071104	0.0265546
Ssc.21723.1.S1_at	group	1	10	23.13	0.0007	0.000713085	0.0265608
Ssc.2221.1.S1_at	group	1	10	23.14	0.0007	0.00071272	0.0265608
Ssc.9318.1.S1_at	group	1	10	23.13	0.0007	0.000713548	0.0265608
Ssc.9789.1.A1_at	group	1	10	23.13	0.0007	0.000713121	0.0265608
Ssc.16141.1.S1_at	group	1	10	23.12	0.0007	0.000714184	0.0265671
Ssc.2983.1.A1_at	group	1	10	23.11	0.0007	0.000715619	0.026603
Ssc.29631.1.A1_at	group	1	10	23.08	0.0007	0.000718938	0.0266819
Ssc.29713.1.A1_at	group	1	10	23.08	0.0007	0.000719621	0.0266819
Ssc.12963.1.S1_at	group	1	10	23.07	0.0007	0.000720404	0.0266935
Ssc.12129.1.A1_at	group	1	10	23.06	0.0007	0.000721714	0.0267246
Ssc.19649.1.S1_at	group	1	10	23.05	0.0007	0.000722452	0.0267345
Ssc.862.1.S1_at	group	1	10	23.05	0.0007	0.000722949	0.0267355
Ssc.12708.1.A1_at	group	1	10	23	0.0007	0.000727735	0.0267761
Ssc.15109.1.S1_at	group	1	10	23	0.0007	0.000728675	0.0267761
Ssc.16187.1.S1_at	group	1	10	23.01	0.0007	0.00072648	0.0267761
Ssc.17858.1.S1_at	group	1	10	22.99	0.0007	0.000729236	0.0267761
Ssc.2010.1.S1_at	group	1	10	22.99	0.0007	0.00072898	0.0267761
Ssc.30705.1.A1_at	group	1	10	23	0.0007	0.000728375	0.0267761
Ssc.7248.1.A1_at	group	1	10	23.03	0.0007	0.000725291	0.0267761
Ssc.28484.1.S1_at	group	1	10	22.95	0.0007	0.0007334	0.0268457
Ssc.4954.1.S1_at	group	1	10	22.94	0.0007	0.000734806	0.026859
Ssc.13267.3.A1_a_at	group	1	10	22.9	0.0007	0.000739178	0.0269458
Ssc.19551.1.S1_at	group	1	10	22.91	0.0007	0.000738153	0.0269458
Ssc.2117.1.S1_at	group	1	10	22.89	0.0007	0.000740669	0.0269458
Ssc.2710.1.S1_at	group	1	10	22.9	0.0007	0.000739136	0.0269458
Ssc.4451.3.S1_a_at	group	1	10	22.9	0.0007	0.000740113	0.0269458
Ssc.2111.1.S1_at	group	1	10	22.86	0.0007	0.000744739	0.0270306
Ssc.23948.1.A1_at	group	1	10	22.84	0.0007	0.000746735	0.0270684
Ssc.3932.2.S1_a_at	group	1	10	22.83	0.0007	0.000747643	0.0270841
Ssc.8010.1.S1_at	group	1	10	22.83	0.0007	0.0007484	0.0270942
Ssc.2654.1.S1_at	group	1	10	22.81	0.0007	0.000749979	0.0271168
Ssc.13545.1.A1_at	group	1	10	22.81	0.0008	0.000750474	0.0271174
Ssc.13212.1.A1_at	group	1	10	22.8	0.0008	0.000751583	0.0271402
Ssc.1014.1.S1_at	group	1	10	22.74	0.0008	0.000758827	0.0272286
Ssc.2185.3.S1_at	group	1	10	22.74	0.0008	0.000758312	0.0272286
Ssc.28154.1.A1_at	group	1	10	22.74	0.0008	0.000758399	0.0272286
Ssc.3394.2.S1_at	group	1	10	22.75	0.0008	0.000756948	0.0272286
Ssc.4496.1.A1_at	group	1	10	22.75	0.0008	0.00075684	0.0272286
Ssc.9182.1.A1_at	group	1	10	22.74	0.0008	0.000758025	0.0272286
Ssc.15952.1.S1_at	group	1	10	22.73	0.0008	0.000760207	0.0272541
Ssc.8665.1.A1_at	group	1	10	22.72	0.0008	0.000760498	0.0272541
Ssc.9954.1.S1_at	group	1	10	22.71	0.0008	0.000762243	0.0272994
Ssc.6454.1.S1_at	group	1	10	22.69	0.0008	0.000764648	0.0272994
Ssc.6461.1.A1_at	group	1	10	22.7	0.0008	0.000763036	0.0272994
Ssc.13402.1.S1_at	group	1	10	22.66	0.0008	0.000768756	0.0273435
Ssc.20841.1.S1_at	group	1	10	22.66	0.0008	0.000768128	0.0273435
Ssc.21370.1.A1_at	group	1	10	22.67	0.0008	0.000767486	0.0273435
Ssc.231.1.S2_at	group	1	10	22.66	0.0008	0.000768061	0.0273435
Ssc.26970.1.A1_at	group	1	10	22.65	0.0008	0.000769362	0.0273435
Ssc.29718.1.A1_at	group	1	10	22.65	0.0008	0.000769736	0.0273435
Ssc.11040.1.A1_at	group	1	10	22.6	0.0008	0.000776047	0.02735
Ssc.11316.1.A1_at	group	1	10	22.61	0.0008	0.000774537	0.02735
Ssc.11548.1.S1_at	group	1	10	22.59	0.0008	0.000776806	0.02735
Ssc.1414.1.A1_at	group	1	10	22.62	0.0008	0.000773467	0.02735
Ssc.16971.1.S1_at	group	1	10	22.59	0.0008	0.000776766	0.02735
Ssc.19600.1.S1_a_at	group	1	10	22.6	0.0008	0.000775249	0.02735
Ssc.23539.1.S1_at	group	1	10	22.62	0.0008	0.000773189	0.02735
Ssc.2451.1.A1_at	group	1	10	22.59	0.0008	0.000777019	0.02735
Ssc.31035.1.S1_at	group	1	10	22.63	0.0008	0.000771594	0.02735
Ssc.9122.1.S1_at	group	1	10	22.6	0.0008	0.000775048	0.02735
Ssc.23986.1.S1_at	group	1	10	22.54	0.0008	0.000783584	0.0275204
Ssc.28818.2.S1_at	group	1	10	22.53	0.0008	0.000783856	0.0275204
Ssc.4686.1.S1_at	group	1	10	22.52	0.0008	0.000785929	0.0275565
Ssc.7061.1.A1_at	group	1	10	22.52	0.0008	0.000785894	0.0275565
Ssc.210.9.A1_at	group	1	10	22.51	0.0008	0.000786965	0.0275588
Ssc.27633.1.S1_at	group	1	10	22.49	0.0008	0.000788735	0.0275762
Ssc.1297.1.S1_at	group	1	10	22.48	0.0008	0.000790362	0.0276097
Ssc.27426.1.S1_at	group	1	10	22.46	0.0008	0.000792735	0.0276585
Ssc.26445.1.S1_at	group	1	10	22.45	0.0008	0.000794597	0.0276894
Ssc.2889.1.S1_at	group	1	10	22.44	0.0008	0.000796189	0.0277279
Ssc.19823.1.A1_at	group	1	10	22.42	0.0008	0.000798536	0.027768
Ssc.10907.1.A1_at	group	1	10	22.39	0.0008	0.00080172	0.0277868
Ssc.17300.1.S1_at	group	1	10	22.4	0.0008	0.000800715	0.0277868
Ssc.18347.1.A1_s_at	group	1	10	22.39	0.0008	0.000801796	0.0277868
Ssc.11756.3.A1_at	group	1	10	22.37	0.0008	0.000803967	0.0278264
Ssc.5045.1.S1_at	group	1	10	22.37	0.0008	0.00080441	0.0278264
Ssc.9301.1.A1_at	group	1	10	22.36	0.0008	0.000805897	0.027848
Ssc.3281.1.S1_at	group	1	10	22.35	0.0008	0.000806914	0.0278621
Ssc.21987.2.S1_at	group	1	10	22.35	0.0008	0.00080772	0.027873
Ssc.26398.2.S1_a_at	group	1	10	22.33	0.0008	0.000809899	0.0279142
Ssc.55.1.S1_at	group	1	10	22.33	0.0008	0.000809533	0.0279142
Ssc.8402.1.S1_at	group	1	10	22.31	0.0008	0.000812701	0.0279938
Ssc.19229.2.S1_at	group	1	10	22.3	0.0008	0.000814228	0.0280124
Ssc.8807.1.A1_at	group	1	10	22.3	0.0008	0.00081395	0.0280124
Ssc.16590.1.S1_at	group	1	10	22.26	0.0008	0.000818355	0.0280863
Ssc.4190.1.S1_at	group	1	10	22.27	0.0008	0.000817975	0.0280863
Ssc.27341.2.A1_at	group	1	10	22.26	0.0008	0.000819494	0.0280914
Ssc.3860.1.A1_at	group	1	10	22.26	0.0008	0.000819222	0.0280914
Ssc.19477.1.A1_at	group	1	10	22.25	0.0008	0.000820279	0.0281014
Ssc.16467.2.S1_at	group	1	10	22.23	0.0008	0.000822204	0.0281334
Ssc.18172.1.A1_a_at	group	1	10	22.23	0.0008	0.000822786	0.0281363
Ssc.1018.1.S1_at	group	1	10	22.21	0.0008	0.000825264	0.0281744
Ssc.8917.1.A1_at	group	1	10	22.2	0.0008	0.000826407	0.0281822
Ssc.1881.1.S2_at	group	1	10	22.17	0.0008	0.000831431	0.0282459
Ssc.29889.1.A1_at	group	1	10	22.17	0.0008	0.000831205	0.0282459
Ssc.5522.1.S1_at	group	1	10	22.17	0.0008	0.000831097	0.0282459
Ssc.7141.1.A1_at	group	1	10	22.16	0.0008	0.000831962	0.0282459
Ssc.12472.1.A1_at	group	1	10	22.14	0.0008	0.000834734	0.0282973
Ssc.15335.1.S1_at	group	1	10	22.13	0.0008	0.000835572	0.0282973
Ssc.23761.1.A1_at	group	1	10	22.14	0.0008	0.000835315	0.0282973
Ssc.26527.2.A1_at	group	1	10	22.12	0.0008	0.000836966	0.0282973
Ssc.27556.1.S1_at	group	1	10	22.14	0.0008	0.000835342	0.0282973
Ssc.7084.1.A1_at	group	1	10	22.13	0.0008	0.000836692	0.0282973
Ssc.1067.1.S1_at	group	1	10	22.11	0.0008	0.000838915	0.0283256
Ssc.14521.1.S1_at	group	1	10	22.11	0.0008	0.000838953	0.0283256
Ssc.27215.1.S1_a_at	group	1	10	22.1	0.0008	0.000839915	0.0283256
Ssc.2807.1.A1_at	group	1	10	22.11	0.0008	0.000839483	0.0283256
Ssc.26431.1.A1_at	group	1	10	22.07	0.0008	0.000844332	0.028411
Ssc.22404.1.A1_at	group	1	10	22.05	0.0008	0.000846497	0.0284576
Ssc.30729.1.S1_at	group	1	10	22.05	0.0008	0.000847129	0.0284576
Ssc.5893.1.S1_at	group	1	10	22.03	0.0009	0.000850354	0.028546
Ssc.26105.1.S1_at	group	1	10	22.02	0.0009	0.00085168	0.0285736
Ssc.6730.1.S1_at	group	1	10	22	0.0009	0.000854579	0.0286539
Ssc.18393.1.S1_a_at	group	1	10	21.98	0.0009	0.000856196	0.0286742
Ssc.5868.1.S1_at	group	1	10	21.97	0.0009	0.000858589	0.0287205
Ssc.8451.1.A1_at	group	1	10	21.96	0.0009	0.000860112	0.0287545
Ssc.12680.1.A1_at	group	1	10	21.94	0.0009	0.000862057	0.0287687
Ssc.30680.1.A1_at	group	1	10	21.94	0.0009	0.000861923	0.0287687
Ssc.19000.1.A1_at	group	1	10	21.93	0.0009	0.000863417	0.0287971
Ssc.2663.2.S1_a_at	group	1	10	21.88	0.0009	0.000870531	0.0290154
Ssc.11673.2.S1_at	group	1	10	21.87	0.0009	0.000872407	0.0290349
Ssc.13768.1.S1_at	group	1	10	21.87	0.0009	0.000872592	0.0290349
Ssc.27871.2.S1_at	group	1	10	21.86	0.0009	0.000874047	0.0290493
Ssc.1844.1.S1_at	group	1	10	21.84	0.0009	0.000876278	0.0291064
Ssc.9720.1.A1_at	group	1	10	21.82	0.0009	0.000879832	0.0291732
Ssc.12889.1.A1_at	group	1	10	21.79	0.0009	0.000883835	0.029262
Ssc.1858.1.A1_at	group	1	10	21.78	0.0009	0.000884571	0.029262
Ssc.4761.1.S1_at	group	1	10	21.78	0.0009	0.000884512	0.029262
Ssc.24696.1.S1_at	group	1	10	21.77	0.0009	0.000885691	0.029282
Ssc.22606.1.A1_at	group	1	10	21.76	0.0009	0.000888456	0.0293221
Ssc.20934.2.S1_at	group	1	10	21.73	0.0009	0.00089164	0.0293962
Ssc.21447.1.S1_at	group	1	10	21.73	0.0009	0.000891736	0.0293962
Ssc.10936.1.S1_at	group	1	10	21.73	0.0009	0.000892559	0.0294031
Ssc.11458.1.S1_at	group	1	10	21.7	0.0009	0.000896031	0.0294031
Ssc.5871.1.A1_at	group	1	10	21.71	0.0009	0.000895352	0.0294031
Ssc.8562.3.A1_at	group	1	10	21.65	0.0009	0.000903913	0.0295999
Ssc.12963.1.S2_at	group	1	10	21.63	0.0009	0.000907039	0.0296242
Ssc.4950.1.S1_at	group	1	10	21.64	0.0009	0.00090577	0.0296242
Ssc.6549.1.S1_at	group	1	10	21.62	0.0009	0.000908923	0.0296242
Ssc.8512.3.A1_a_at	group	1	10	21.63	0.0009	0.000906536	0.0296242
Ssc.25275.1.S1_at	group	1	10	21.6	0.0009	0.000911883	0.0296812
Ssc.10096.2.A1_at	group	1	10	21.58	0.0009	0.000914769	0.0297171
Ssc.19342.1.A1_at	group	1	10	21.58	0.0009	0.00091408	0.0297171
Ssc.6560.3.S1_at	group	1	10	21.58	0.0009	0.000915081	0.0297171
Ssc.27557.1.S1_at	group	1	10	21.57	0.0009	0.000916097	0.0297331
Ssc.31180.1.A1_at	group	1	10	21.55	0.0009	0.000918932	0.0297877
Ssc.3770.1.A1_at	group	1	10	21.55	0.0009	0.000919613	0.0297877
Ssc.7704.1.A1_at	group	1	10	21.54	0.0009	0.000919877	0.0297877
Ssc.26355.1.S1_at	group	1	10	21.54	0.0009	0.000920983	0.0297895
Ssc.7319.1.A1_at	group	1	10	21.53	0.0009	0.000922068	0.0298076
Ssc.16159.1.S1_at	group	1	10	21.5	0.0009	0.000925749	0.0298153
Ssc.16803.1.A1_at	group	1	10	21.5	0.0009	0.000926108	0.0298153
Ssc.21860.3.A1_at	group	1	10	21.51	0.0009	0.000925695	0.0298153
Ssc.22085.1.S1_at	group	1	10	21.49	0.0009	0.00092861	0.0298153
Ssc.855.1.S1_at	group	1	10	21.52	0.0009	0.000923617	0.0298153
Ssc.11357.2.S1_at	group	1	10	21.46	0.0009	0.000932145	0.0299051
Ssc.21562.1.S1_at	group	1	10	21.46	0.0009	0.000932986	0.0299051
Ssc.3571.1.S1_at	group	1	10	21.46	0.0009	0.000932714	0.0299051
Ssc.21669.1.S1_at	group	1	10	21.45	0.0009	0.00093392	0.0299181
Ssc.3231.2.A1_at	group	1	10	21.44	0.0009	0.00093644	0.029965
Ssc.369.1.S1_at	group	1	10	21.44	0.0009	0.000935989	0.029965
Ssc.27794.2.S1_at	group	1	10	21.4	0.0009	0.00094152	0.0300429
Ssc.10089.1.S1_at	group	1	10	21.39	0.0009	0.000942688	0.0300633
Ssc.11302.1.S1_at	group	1	10	21.39	0.0009	0.000943945	0.0300696
Ssc.24259.1.S1_at	group	1	10	21.38	0.0009	0.000944539	0.0300716
Ssc.9891.1.A1_at	group	1	10	21.37	0.0009	0.000946805	0.0301016
Ssc.9916.1.S1_at	group	1	10	21.36	0.0009	0.000948342	0.0301083
Ssc.13252.1.A1_at	group	1	10	21.35	0.001	0.000950017	0.0301234
Ssc.21016.1.S1_at	group	1	10	21.34	0.001	0.000950942	0.0301234
Ssc.9303.1.A1_at	group	1	10	21.34	0.001	0.000950758	0.0301234
Ssc.1668.1.S1_at	group	1	10	21.32	0.001	0.000954034	0.0301645
Ssc.865.1.A1_at	group	1	10	21.33	0.001	0.000953379	0.0301645
Ssc.1459.1.S1_at	group	1	10	21.31	0.001	0.000956241	0.0302035
Ssc.12000.1.A1_at	group	1	10	21.3	0.001	0.000958235	0.0302093
Ssc.29169.1.A1_at	group	1	10	21.29	0.001	0.000958442	0.0302093
Ssc.22598.1.S1_at	group	1	10	21.29	0.001	0.000959111	0.0302136
Ssc.4144.1.A1_at	group	1	10	21.26	0.001	0.000963229	0.0303265
Ssc.30424.1.A1_at	group	1	10	21.26	0.001	0.000964033	0.030335
Ssc.11018.1.A1_at	group	1	10	21.24	0.001	0.000966641	0.0303599
Ssc.11035.1.S1_at	group	1	10	21.24	0.001	0.000966519	0.0303599
Ssc.10175.1.S1_at	group	1	10	21.22	0.001	0.000970584	0.0303898
Ssc.21542.1.A1_at	group	1	10	21.22	0.001	0.000970492	0.0303898
Ssc.26463.1.S1_at	group	1	10	21.22	0.001	0.000970654	0.0303898
Ssc.30747.1.A1_at	group	1	10	21.21	0.001	0.000971664	0.0303898
SscAffx.22.1.S1_s_a	group	1	10	21.22	0.001	0.000970068	0.0303898
Ssc.5241.1.A1_at	group	1	10	21.21	0.001	0.000972643	0.0304037
Ssc.19631.1.S1_at	group	1	10	21.2	0.001	0.000974345	0.0304234
Ssc.19928.1.S1_a_at	group	1	10	21.17	0.001	0.000978666	0.0305247
Ssc.1241.1.S1_at	group	1	10	21.16	0.001	0.000979344	0.0305291
Ssc.4295.1.S1_at	group	1	10	21.16	0.001	0.000980816	0.0305582
Ssc.20419.2.S1_at	group	1	10	21.13	0.001	0.000984803	0.030632
Ssc.29109.1.A1_at	group	1	10	21.13	0.001	0.000984509	0.030632
Ssc.1194.1.S1_at	group	1	10	21.12	0.001	0.000986198	0.0306483
Ssc.21538.1.S1_at	group	1	10	21.1	0.001	0.000989317	0.0306483
Ssc.22682.1.S1_at	group	1	10	21.11	0.001	0.000987878	0.0306483
Ssc.26081.1.S1_at	group	1	10	21.1	0.001	0.000989418	0.0306483
Ssc.7913.1.S1_at	group	1	10	21.1	0.001	0.000989648	0.0306483
Ssc.10679.1.S1_at	group	1	10	21.08	0.001	0.000993093	0.0306716
Ssc.22408.1.S1_at	group	1	10	21.09	0.001	0.000992149	0.0306716
Ssc.27029.1.S1_at	group	1	10	21.03	0.001	0.00100186	0.0308854
Ssc.31205.1.S1_at	group	1	10	21.03	0.001	0.00100205	0.0308854
Ssc.20196.2.S1_at	group	1	10	21	0.001	0.00100701	0.0309327
Ssc.16710.1.S1_at	group	1	10	20.98	0.001	0.00101018	0.0309965
Ssc.11016.1.S1_at	group	1	10	20.96	0.001	0.00101391	0.0310269
Ssc.17270.1.A1_at	group	1	10	20.97	0.001	0.001012	0.0310269
Ssc.20705.1.A1_at	group	1	10	20.96	0.001	0.00101357	0.0310269
Ssc.31073.1.S1_at	group	1	10	20.96	0.001	0.00101416	0.0310269
Ssc.4373.2.A1_at	group	1	10	20.95	0.001	0.00101445	0.0310269
Ssc.16711.1.S1_at	group	1	10	20.95	0.001	0.00101551	0.0310371
Ssc.10777.1.A1_at	group	1	10	20.93	0.001	0.00101858	0.0310864
Ssc.7037.1.A1_at	group	1	10	20.93	0.001	0.0010192	0.0310886
Ssc.23632.1.S1_at	group	1	10	20.92	0.001	0.00102057	0.0310971
Ssc.6712.1.A1_at	group	1	10	20.92	0.001	0.00102007	0.0310971
Ssc.17022.1.S1_at	group	1	10	20.9	0.001	0.00102313	0.0311272
Ssc.24272.1.S1_at	group	1	10	20.9	0.001	0.00102308	0.0311272
Ssc.5016.1.A1_at	group	1	10	20.9	0.001	0.00102408	0.0311272
Ssc.854.1.S1_at	group	1	10	20.9	0.001	0.00102389	0.0311272
Ssc.15228.1.A1_at	group	1	10	20.88	0.001	0.00102727	0.0311386
Ssc.20665.2.S1_at	group	1	10	20.88	0.001	0.00102661	0.0311386
Ssc.29952.2.A1_at	group	1	10	20.88	0.001	0.00102742	0.0311386
Ssc.926.1.A1_at	group	1	10	20.87	0.001	0.00102866	0.0311594
Ssc.12809.3.S1_at	group	1	10	20.86	0.001	0.00102975	0.0311601
Ssc.17712.2.S1_at	group	1	10	20.85	0.001	0.00103265	0.0312139
Ssc.24113.1.A1_at	group	1	10	20.84	0.001	0.00103382	0.0312326
Ssc.1035.1.S1_at	group	1	10	20.82	0.001	0.00103726	0.0312807
Ssc.24035.1.S1_at	group	1	10	20.82	0.001	0.00103775	0.0312807
Ssc.6522.1.A1_at	group	1	10	20.82	0.001	0.0010368	0.0312807
Ssc.10615.1.A1_at	group	1	10	20.81	0.001	0.00103883	0.0312822
Ssc.3919.1.S1_at	group	1	10	20.81	0.001	0.00103991	0.0312833
Ssc.18882.1.S1_at	group	1	10	20.79	0.001	0.00104282	0.0313376
Ssc.8143.1.A1_at	group	1	10	20.79	0.001	0.0010423	0.0313376
Ssc.21802.1.S1_at	group	1	10	20.77	0.001	0.00104593	0.0313594
Ssc.28240.1.S1_at	group	1	10	20.77	0.001	0.00104631	0.0313594
Ssc.5057.2.S1_at	group	1	10	20.77	0.001	0.00104598	0.0313594
Ssc.15128.3.S1_a_at	group	1	10	20.75	0.001	0.00104932	0.0313684
Ssc.28690.3.S1_at	group	1	10	20.76	0.001	0.00104883	0.0313684
Ssc.30129.1.S1_at	group	1	10	20.76	0.001	0.00104811	0.0313684
Ssc.3967.1.A1_at	group	1	10	20.75	0.001	0.00104937	0.0313684
Ssc.19333.3.S1_at	group	1	10	20.74	0.0011	0.00105142	0.0313783
Ssc.24602.1.S1_at	group	1	10	20.74	0.0011	0.00105247	0.0313783
Ssc.4122.1.A1_s_at	group	1	10	20.74	0.0011	0.00105092	0.0313783
Ssc.22374.1.A1_at	group	1	10	20.67	0.0011	0.00106352	0.0314273
Ssc.23807.1.A1_at	group	1	10	20.71	0.0011	0.00105778	0.0314273
Ssc.24291.1.A1_s_at	group	1	10	20.68	0.0011	0.00106253	0.0314273
Ssc.25448.1.S1_s_at	group	1	10	20.67	0.0011	0.00106332	0.0314273
Ssc.4681.3.S1_at	group	1	10	20.68	0.0011	0.00106227	0.0314273
Ssc.5096.1.A1_at	group	1	10	20.68	0.0011	0.001062	0.0314273
Ssc.6568.1.S1_at	group	1	10	20.68	0.0011	0.00106233	0.0314273
Ssc.6833.1.S1_at	group	1	10	20.69	0.0011	0.00106013	0.0314273
Ssc.872.1.S1_a_at	group	1	10	20.67	0.0011	0.00106341	0.0314273
Ssc.9402.1.A1_at	group	1	10	20.66	0.0011	0.00106562	0.031473
Ssc.11250.2.A1_at	group	1	10	20.65	0.0011	0.00106715	0.0315018
Ssc.11231.1.A1_at	group	1	10	20.65	0.0011	0.00106856	0.0315112
Ssc.30289.1.S1_at	group	1	10	20.59	0.0011	0.00107872	0.0317607
Ssc.25133.1.S1_at	group	1	10	20.58	0.0011	0.00108043	0.031778
Ssc.1095.2.S1_at	group	1	10	20.58	0.0011	0.00108106	0.0317801
Ssc.19323.2.S1_at	group	1	10	20.52	0.0011	0.00109134	0.0320491
Ssc.1108.1.S1_at	group	1	10	20.48	0.0011	0.00109911	0.032194
Ssc.26007.1.S1_at	group	1	10	20.47	0.0011	0.00110094	0.032219
Ssc.4643.1.A1_at	group	1	10	20.45	0.0011	0.0011043	0.0322288
Ssc.7919.1.A1_at	group	1	10	20.46	0.0011	0.00110319	0.0322288
Ssc.8054.1.A1_at	group	1	10	20.45	0.0011	0.00110456	0.0322288
Ssc.11069.1.A1_at	group	1	10	20.41	0.0011	0.00111134	0.0322691
Ssc.11842.1.A1_at	group	1	10	20.44	0.0011	0.00110733	0.0322691
Ssc.3659.1.S1_at	group	1	10	20.42	0.0011	0.00111116	0.0322691
Ssc.4531.1.S1_at	group	1	10	20.42	0.0011	0.00110967	0.0322691
Ssc.9707.1.A1_at	group	1	10	20.43	0.0011	0.00110758	0.0322691
Ssc.4693.2.S1_at	group	1	10	20.38	0.0011	0.00111825	0.0324152
Ssc.6907.1.S1_at	group	1	10	20.38	0.0011	0.00111742	0.0324152
Ssc.9734.2.A1_at	group	1	10	20.38	0.0011	0.00111821	0.0324152
Ssc.7900.1.A1_at	group	1	10	20.36	0.0011	0.00112165	0.0324359
Ssc.30152.1.A1_at	group	1	10	20.35	0.0011	0.00112462	0.0325052
Ssc.10686.1.S1_at	group	1	10	20.32	0.0011	0.00112963	0.0325671
Ssc.807.1.S1_at	group	1	10	20.32	0.0011	0.00112958	0.0325671
Ssc.8032.1.A1_at	group	1	10	20.3	0.0011	0.00113411	0.0326134
Ssc.13950.1.S1_at	group	1	10	20.29	0.0011	0.00113545	0.0326345
Ssc.414.1.S1_at	group	1	10	20.27	0.0011	0.00113834	0.0326689
Ssc.24198.1.S1_at	group	1	10	20.27	0.0011	0.00113907	0.0326725
Ssc.3361.1.S1_at	group	1	10	20.27	0.0011	0.00113962	0.0326725
Ssc.1111.1.S1_at	group	1	10	20.25	0.0011	0.00114288	0.0326829
Ssc.18483.1.A1_at	group	1	10	20.25	0.0011	0.00114283	0.0326829
Ssc.30626.1.A1_at	group	1	10	20.26	0.0011	0.00114163	0.0326829
Ssc.4909.1.A1_at	group	1	10	20.24	0.0011	0.00114457	0.0326829
Ssc.5794.1.S1_at	group	1	10	20.23	0.0011	0.00114613	0.0326829
Ssc.6494.1.A1_at	group	1	10	20.24	0.0011	0.00114492	0.0326829
Ssc.11954.3.S1_at	group	1	10	20.23	0.0011	0.00114752	0.0327008
Ssc.12795.1.S1_at	group	1	10	20.22	0.0011	0.00114876	0.0327199
Ssc.12438.1.A1_at	group	1	10	20.2	0.0012	0.00115299	0.0327582
Ssc.27521.1.S1_at	group	1	10	20.15	0.0012	0.00116199	0.0329313
Ssc.5163.1.S1_at	group	1	10	20.15	0.0012	0.00116376	0.0329351
Ssc.9701.1.S1_at	group	1	10	20.15	0.0012	0.00116373	0.0329351
Ssc.24696.2.S1_at	group	1	10	20.13	0.0012	0.00116709	0.0329595
Ssc.24880.2.S1_at	group	1	10	20.13	0.0012	0.00116726	0.0329595
Ssc.6076.1.S1_at	group	1	10	20.13	0.0012	0.00116655	0.0329595
Ssc.24698.1.S1_at	group	1	10	20.11	0.0012	0.00117198	0.0330329
Ssc.7145.1.A1_at	group	1	10	20.1	0.0012	0.001174	0.0330408
Ssc.23514.3.S1_at	group	1	10	20.08	0.0012	0.00117705	0.0330775
Ssc.1785.1.A1_at	group	1	10	20.08	0.0012	0.00117766	0.0330781
Ssc.27746.1.S1_at	group	1	10	20.07	0.0012	0.00117902	0.0331
Ssc.2241.2.S1_at	group	1	10	20.06	0.0012	0.00118034	0.0331042
Ssc.15609.1.S1_at	group	1	10	20.04	0.0012	0.00118447	0.0331087
Ssc.24883.1.A1_at	group	1	10	20.05	0.0012	0.0011832	0.0331087
Ssc.28179.1.A1_s_at	group	1	10	20.04	0.0012	0.00118451	0.0331087
Ssc.28334.1.S1_at	group	1	10	20.06	0.0012	0.00118116	0.0331087
Ssc.2950.1.S1_at	group	1	10	20.04	0.0012	0.00118458	0.0331087
Ssc.9962.1.A1_at	group	1	10	20.04	0.0012	0.0011843	0.0331087
Ssc.10678.1.A1_at	group	1	10	20.02	0.0012	0.00118956	0.0332098
Ssc.23918.1.A1_at	group	1	10	20.01	0.0012	0.00119076	0.0332098
Ssc.5285.1.S1_at	group	1	10	20.02	0.0012	0.00118942	0.0332098
Ssc.1171.1.S1_at	group	1	10	20	0.0012	0.00119269	0.0332099
Ssc.1300.1.A1_at	group	1	10	19.99	0.0012	0.00119458	0.0332099
Ssc.20244.2.S1_at	group	1	10	19.99	0.0012	0.00119492	0.0332099
Ssc.23514.2.S1_at	group	1	10	19.99	0.0012	0.00119522	0.0332099
Ssc.6698.1.S1_at	group	1	10	20	0.0012	0.00119427	0.0332099
Ssc.9661.1.S1_at	group	1	10	19.99	0.0012	0.00119494	0.0332099
Ssc.5782.1.A1_a_at	group	1	10	19.97	0.0012	0.00119963	0.0332998
Ssc.4092.1.S1_at	group	1	10	19.95	0.0012	0.00120315	0.033349
Ssc.6460.1.S1_at	group	1	10	19.95	0.0012	0.00120395	0.0333544
Ssc.23732.1.S1_at	group	1	10	19.93	0.0012	0.00120888	0.0333933
Ssc.6668.1.A1_at	group	1	10	19.93	0.0012	0.00120725	0.0333933
Ssc.29872.1.A1_at	group	1	10	19.9	0.0012	0.0012154	0.0334757
Ssc.8814.1.A1_at	group	1	10	19.9	0.0012	0.00121413	0.0334757
Ssc.26161.1.S1_at	group	1	10	19.88	0.0012	0.00121828	0.0334901
Ssc.7957.1.A1_at	group	1	10	19.89	0.0012	0.00121734	0.0334901
Ssc.10185.2.A1_at	group	1	10	19.86	0.0012	0.00122204	0.0335173
Ssc.21040.1.S1_at	group	1	10	19.86	0.0012	0.00122313	0.0335173
Ssc.21913.1.S1_at	group	1	10	19.86	0.0012	0.00122384	0.0335173
Ssc.27918.2.S1_at	group	1	10	19.85	0.0012	0.00122456	0.0335173
Ssc.30625.1.S1_at	group	1	10	19.85	0.0012	0.00122518	0.0335173
Ssc.4240.1.S1_at	group	1	10	19.86	0.0012	0.00122331	0.0335173
Ssc.7164.1.A1_at	group	1	10	19.85	0.0012	0.00122411	0.0335173
Ssc.1013.1.A1_at	group	1	10	19.83	0.0012	0.00122829	0.033554
Ssc.12433.1.A1_at	group	1	10	19.84	0.0012	0.00122724	0.033554
Ssc.11548.1.S2_at	group	1	10	19.83	0.0012	0.00122931	0.0335657
Ssc.1903.3.S1_at	group	1	10	19.83	0.0012	0.00123004	0.0335679
Ssc.11843.1.A1_at	group	1	10	19.81	0.0012	0.00123315	0.0335989
Ssc.7988.1.A1_at	group	1	10	19.78	0.0012	0.00123922	0.0336905
Ssc.11053.1.S1_at	group	1	10	19.78	0.0012	0.00124083	0.0337181
Ssc.7886.1.A1_at	group	1	10	19.77	0.0012	0.00124195	0.0337323
Ssc.16685.1.S1_at	group	1	10	19.76	0.0012	0.00124393	0.03377
Ssc.2696.1.S1_at	group	1	10	19.75	0.0012	0.00124681	0.0338158
Ssc.16991.1.A1_at	group	1	10	19.74	0.0012	0.00124789	0.0338289
Ssc.10226.1.A2_at	group	1	10	19.74	0.0012	0.00124955	0.0338576
Ssc.22103.2.S1_at	group	1	10	19.73	0.0013	0.00125065	0.0338713
Ssc.20244.3.S1_at	group	1	10	19.72	0.0013	0.00125224	0.0338793
Ssc.20565.1.S1_at	group	1	10	19.7	0.0013	0.00125663	0.0339524
Ssc.13337.1.A1_at	group	1	10	19.69	0.0013	0.00125973	0.0340038
Ssc.1918.1.S1_at	group	1	10	19.67	0.0013	0.00126334	0.0340048
Ssc.22055.1.A1_at	group	1	10	19.67	0.0013	0.00126325	0.0340048
Ssc.24932.1.S1_at	group	1	10	19.68	0.0013	0.00126258	0.0340048
Ssc.26606.3.S1_at	group	1	10	19.68	0.0013	0.00126186	0.0340048
Ssc.4810.1.A1_at	group	1	10	19.67	0.0013	0.00126336	0.0340048
Ssc.31124.1.S1_at	group	1	10	19.66	0.0013	0.00126549	0.0340298
Ssc.14334.1.S1_at	group	1	10	19.66	0.0013	0.00126724	0.0340607
Ssc.26589.2.A1_at	group	1	10	19.65	0.0013	0.00126915	0.0340637
Ssc.1921.2.A1_at	group	1	10	19.64	0.0013	0.00127135	0.0340905
Ssc.8819.1.A1_at	group	1	10	19.63	0.0013	0.00127276	0.0341002
Ssc.18397.1.A1_at	group	1	10	19.61	0.0013	0.00127693	0.0341754
Ssc.3394.3.A1_at	group	1	10	19.6	0.0013	0.00127908	0.0341948
Ssc.6260.1.A1_at	group	1	10	19.6	0.0013	0.00128015	0.0341973
Ssc.12967.1.A1_at	group	1	10	19.58	0.0013	0.00128334	0.0342652
Ssc.1481.1.S1_at	group	1	10	19.56	0.0013	0.00128887	0.0343059
Ssc.24596.1.S1_at	group	1	10	19.56	0.0013	0.00128791	0.0343059
Ssc.7167.1.A1_at	group	1	10	19.55	0.0013	0.00129059	0.0343145
Ssc.19232.1.A1_at	group	1	10	19.55	0.0013	0.00129209	0.0343235
Ssc.12475.1.A1_at	group	1	10	19.51	0.0013	0.0013007	0.034374
Ssc.15821.1.S1_at	group	1	10	19.51	0.0013	0.00129997	0.034374
Ssc.24974.1.S1_at	group	1	10	19.51	0.0013	0.00130055	0.034374
Ssc.27452.1.S1_at	group	1	10	19.52	0.0013	0.00129785	0.034374
Ssc.3130.1.S1_at	group	1	10	19.51	0.0013	0.00129952	0.034374
Ssc.6677.1.S1_at	group	1	10	19.49	0.0013	0.00130469	0.0344474
Ssc.3476.1.A1_at	group	1	10	19.49	0.0013	0.00130554	0.0344538
Ssc.1606.1.A1_at	group	1	10	19.48	0.0013	0.00130661	0.034466
Ssc.29383.1.A1_at	group	1	10	19.48	0.0013	0.00130808	0.0344889
Ssc.30906.1.A1_at	group	1	10	19.46	0.0013	0.00131126	0.0345406
Ssc.12059.1.A1_at	group	1	10	19.45	0.0013	0.00131286	0.0345666
Ssc.15634.2.S1_a_at	group	1	10	19.44	0.0013	0.00131678	0.0346539
Ssc.8310.1.A1_at	group	1	10	19.43	0.0013	0.0013197	0.0347145
Ssc.7567.2.S1_at	group	1	10	19.42	0.0013	0.00132183	0.0347222
Ssc.16221.1.S1_at	group	1	10	19.41	0.0013	0.00132395	0.0347459
Ssc.11884.1.A1_at	group	1	10	19.38	0.0013	0.0013298	0.0348832
Ssc.13060.1.S1_a_at	group	1	10	19.37	0.0013	0.00133215	0.0348964
Ssc.26689.1.S1_at	group	1	10	19.38	0.0013	0.00133129	0.0348964
Ssc.14502.1.S1_a_at	group	1	10	19.36	0.0013	0.00133522	0.0349285
Ssc.30904.1.S1_at	group	1	10	19.34	0.0013	0.00133969	0.0350133
Ssc.19069.1.A1_at	group	1	10	19.32	0.0013	0.00134437	0.0350669
Ssc.19763.1.S1_at	group	1	10	19.32	0.0013	0.00134551	0.0350669
Ssc.26786.1.S1_at	group	1	10	19.31	0.0013	0.00134792	0.0350669
Ssc.3188.1.S1_at	group	1	10	19.31	0.0013	0.00134776	0.0350669
Ssc.3708.1.S1_at	group	1	10	19.31	0.0013	0.00134717	0.0350669
Ssc.7581.1.A1_at	group	1	10	19.31	0.0013	0.00134658	0.0350669
Ssc.14094.1.A1_at	group	1	10	19.27	0.0014	0.00135571	0.035146
Ssc.2902.1.S1_at	group	1	10	19.28	0.0014	0.0013553	0.035146
Ssc.4096.1.A1_at	group	1	10	19.28	0.0014	0.00135374	0.035146
Ssc.1450.1.S1_at	group	1	10	19.26	0.0014	0.00135795	0.0351828
Ssc.5035.1.S1_at	group	1	10	19.24	0.0014	0.00136311	0.035287
Ssc.16001.1.S1_at	group	1	10	19.21	0.0014	0.0013703	0.0353828
Ssc.19175.2.S1_at	group	1	10	19.22	0.0014	0.00136891	0.0353828
Ssc.4800.1.S1_a_at	group	1	10	19.22	0.0014	0.00136918	0.0353828
Ssc.12502.1.S1_at	group	1	10	19.2	0.0014	0.00137372	0.0354297
Ssc.22074.1.S1_at	group	1	10	19.2	0.0014	0.00137358	0.0354297
Ssc.10679.2.A1_at	group	1	10	19.19	0.0014	0.00137589	0.0354613
Ssc.8461.1.S1_a_at	group	1	10	19.19	0.0014	0.0013762	0.0354613
Ssc.4455.2.S1_at	group	1	10	19.18	0.0014	0.00137801	0.035492
Ssc.27056.1.A1_at	group	1	10	19.15	0.0014	0.00138669	0.0356422
Ssc.8493.1.S1_at	group	1	10	19.14	0.0014	0.00138741	0.0356422
Ssc.18079.1.A1_at	group	1	10	19.13	0.0014	0.00138995	0.0356444
Ssc.27279.1.S1_at	group	1	10	19.13	0.0014	0.00139003	0.0356444
Ssc.6338.3.S1_at	group	1	10	19.12	0.0014	0.00139209	0.0356444
Ssc.8172.1.S1_at	group	1	10	19.13	0.0014	0.00139185	0.0356444
Ssc.24811.1.A1_at	group	1	10	19.12	0.0014	0.00139311	0.0356544
Ssc.24707.1.S1_at	group	1	10	19.09	0.0014	0.0014017	0.0358258
Ssc.22099.2.A1_at	group	1	10	19.07	0.0014	0.00140664	0.0359035
Ssc.4253.1.S1_at	group	1	10	19.06	0.0014	0.00140874	0.0359303
Ssc.3869.1.A1_at	group	1	10	19.04	0.0014	0.00141264	0.035934
Ssc.5043.1.A1_at	group	1	10	19.05	0.0014	0.00141108	0.035934
Ssc.5201.1.A1_at	group	1	10	19.04	0.0014	0.0014129	0.035934
Ssc.2469.1.S1_at	group	1	10	19.04	0.0014	0.00141399	0.0359353
Ssc.16968.1.S1_at	group	1	10	19.02	0.0014	0.00141913	0.0359676
Ssc.18247.1.A1_at	group	1	10	19.02	0.0014	0.00141948	0.0359676
Ssc.29697.1.A1_at	group	1	10	19.01	0.0014	0.0014202	0.0359676
Ssc.30841.1.A1_at	group	1	10	19.01	0.0014	0.00142056	0.0359676
Ssc.6524.2.S1_at	group	1	10	19.01	0.0014	0.00142012	0.0359676
Ssc.13458.1.A1_at	group	1	10	18.99	0.0014	0.00142512	0.0360671
Ssc.29642.1.A1_at	group	1	10	18.99	0.0014	0.00142612	0.0360762
Ssc.21275.1.A1_at	group	1	10	18.98	0.0014	0.00142942	0.0361114
Ssc.23508.2.S1_at	group	1	10	18.96	0.0014	0.00143458	0.0361935
Ssc.2480.1.S1_at	group	1	10	18.95	0.0014	0.00143652	0.0362103
Ssc.7413.1.A1_at	group	1	10	18.94	0.0014	0.00143937	0.0362659
Ssc.16342.1.A1_at	group	1	10	18.93	0.0014	0.00144239	0.0363021
Ssc.2514.1.S1_at	group	1	10	18.93	0.0014	0.00144161	0.0363021
Ssc.26169.1.S1_at	group	1	10	18.92	0.0014	0.00144425	0.0363245
Ssc.7745.1.A1_at	group	1	10	18.91	0.0014	0.00144644	0.0363633
Ssc.27893.2.S1_at	group	1	10	18.9	0.0014	0.00144866	0.036403
Ssc.30768.1.S1_at	group	1	10	18.9	0.0014	0.00144946	0.0364072
Ssc.16686.1.A1_at	group	1	10	18.87	0.0015	0.00145611	0.0365256
Ssc.19267.1.A1_at	group	1	10	18.87	0.0015	0.00145604	0.0365256
Ssc.16545.1.S1_at	group	1	10	18.86	0.0015	0.00145991	0.0365469
Ssc.17846.1.A1_at	group	1	10	18.86	0.0015	0.00145986	0.0365469
Ssc.21151.1.S1_at	group	1	10	18.86	0.0015	0.00145966	0.0365469
Ssc.4847.1.S1_at	group	1	10	18.86	0.0015	0.00146018	0.0365469
Ssc.21649.1.S1_at	group	1	10	18.85	0.0015	0.00146156	0.0365493
Ssc.24220.2.S1_at	group	1	10	18.85	0.0015	0.00146136	0.0365493
Ssc.1162.1.S1_at	group	1	10	18.85	0.0015	0.00146348	0.0365813
Ssc.12926.1.A1_at	group	1	10	18.84	0.0015	0.00146633	0.0366201
Ssc.11339.1.S1_at	group	1	10	18.83	0.0015	0.00146702	0.0366212
Ssc.29988.1.A1_at	group	1	10	18.82	0.0015	0.00146987	0.036644
Ssc.9279.1.A1_at	group	1	10	18.82	0.0015	0.00147116	0.036644
Ssc.9727.1.A1_at	group	1	10	18.81	0.0015	0.00147352	0.0366868
Ssc.22555.1.A1_at	group	1	10	18.81	0.0015	0.00147435	0.0366913
Ssc.21632.1.S1_at	group	1	10	18.79	0.0015	0.00147788	0.0367148
Ssc.4857.1.S1_at	group	1	10	18.79	0.0015	0.00147874	0.03672
Ssc.21120.2.A1_at	group	1	10	18.78	0.0015	0.0014814	0.03677
Ssc.27986.1.A1_at	group	1	10	18.74	0.0015	0.00149152	0.0368558
Ssc.16637.1.S1_at	group	1	10	18.73	0.0015	0.00149417	0.0368774
Ssc.25253.1.S1_at	group	1	10	18.73	0.0015	0.00149413	0.0368774
Ssc.21424.1.A1_at	group	1	10	18.71	0.0015	0.00149903	0.0369331
Ssc.9351.1.A1_at	group	1	10	18.7	0.0015	0.0015028	0.036994
Ssc.23194.1.A1_at	group	1	10	18.7	0.0015	0.00150352	0.0369955
Ssc.2602.1.S1_at	group	1	10	18.69	0.0015	0.00150481	0.0370112
Ssc.6664.1.A1_at	group	1	10	18.67	0.0015	0.00151029	0.0371138
Ssc.8821.1.A1_at	group	1	10	18.65	0.0015	0.0015158	0.0372331
Ssc.1079.2.S1_at	group	1	10	18.63	0.0015	0.00152342	0.0372366
Ssc.12327.3.A1_at	group	1	10	18.64	0.0015	0.00151979	0.0372366
Ssc.13314.1.A1_at	group	1	10	18.65	0.0015	0.00151694	0.0372366
Ssc.15452.1.S1_at	group	1	10	18.64	0.0015	0.00151888	0.0372366
Ssc.1888.1.S1_at	group	1	10	18.63	0.0015	0.00152282	0.0372366
Ssc.21698.1.A1_at	group	1	10	18.63	0.0015	0.00152243	0.0372366
Ssc.22018.1.S1_at	group	1	10	18.64	0.0015	0.00152011	0.0372366
Ssc.24161.2.S1_at	group	1	10	18.64	0.0015	0.00151863	0.0372366
Ssc.30198.1.A1_at	group	1	10	18.6	0.0015	0.00153043	0.0372699
Ssc.9321.1.S1_at	group	1	10	18.6	0.0015	0.0015299	0.0372699
Ssc.22055.2.S1_a_at	group	1	10	18.59	0.0015	0.00153364	0.0373162
Ssc.2257.1.S1_at	group	1	10	18.59	0.0015	0.00153323	0.0373162
Ssc.8461.3.S1_at	group	1	10	18.58	0.0015	0.00153729	0.037373
Ssc.2306.1.S1_at	group	1	10	18.57	0.0015	0.00153872	0.0373765
Ssc.2828.1.A1_at	group	1	10	18.56	0.0015	0.00154085	0.0373765
Ssc.28410.1.S1_at	group	1	10	18.56	0.0015	0.00154132	0.0373765
SscAffx.29.1.S1_at	group	1	10	18.56	0.0015	0.00154041	0.0373765
Ssc.11508.1.A1_at	group	1	10	18.55	0.0015	0.00154438	0.0374012
Ssc.14167.1.A1_at	group	1	10	18.55	0.0015	0.00154369	0.0374012
Ssc.28909.3.A1_at	group	1	10	18.55	0.0015	0.00154407	0.0374012
Ssc.29004.1.S1_at	group	1	10	18.55	0.0015	0.00154579	0.0374193
Ssc.18323.2.S1_at	group	1	10	18.52	0.0016	0.0015517	0.0375287
Ssc.2100.1.S1_at	group	1	10	18.52	0.0016	0.00155361	0.0375287
Ssc.7467.1.A1_at	group	1	10	18.52	0.0016	0.00155319	0.0375287
Ssc.22428.1.A1_at	group	1	10	18.51	0.0016	0.00155435	0.0375305
Ssc.26270.1.S1_at	group	1	10	18.5	0.0016	0.00155819	0.0375434
Ssc.26732.1.S1_at	group	1	10	18.51	0.0016	0.00155573	0.0375434
Ssc.12960.1.S1_at	group	1	10	18.49	0.0016	0.00156144	0.0375783
Ssc.8895.2.S1_a_at	group	1	10	18.49	0.0016	0.0015614	0.0375783
Ssc.15233.1.S1_at	group	1	10	18.48	0.0016	0.00156355	0.037589
Ssc.21651.1.S1_at	group	1	10	18.48	0.0016	0.00156472	0.037589
Ssc.104.1.S1_at	group	1	10	18.45	0.0016	0.00157424	0.0376352
Ssc.13433.1.S1_at	group	1	10	18.45	0.0016	0.0015733	0.0376352
Ssc.15671.1.S1_at	group	1	10	18.44	0.0016	0.00157618	0.0376352
Ssc.26912.1.S1_at	group	1	10	18.45	0.0016	0.00157302	0.0376352
Ssc.9114.1.S1_at	group	1	10	18.46	0.0016	0.00156934	0.0376352
Ssc.3910.1.S1_at	group	1	10	18.41	0.0016	0.00158406	0.0377602
Ssc.7037.2.A1_at	group	1	10	18.41	0.0016	0.00158448	0.0377602
Ssc.23048.1.S1_at	group	1	10	18.4	0.0016	0.00158793	0.037788
Ssc.7149.3.S1_at	group	1	10	18.4	0.0016	0.00158877	0.037788
Ssc.12009.1.A1_at	group	1	10	18.38	0.0016	0.00159216	0.0377986
Ssc.1809.1.S1_at	group	1	10	18.39	0.0016	0.00159069	0.0377986
Ssc.19168.1.S1_at	group	1	10	18.38	0.0016	0.00159187	0.0377986
Ssc.6672.1.A1_at	group	1	10	18.38	0.0016	0.00159237	0.0377986
Ssc.10260.1.A1_at	group	1	10	18.37	0.0016	0.00159656	0.0378256
Ssc.6163.2.S1_at	group	1	10	18.37	0.0016	0.00159532	0.0378256
Ssc.21472.2.A1_at	group	1	10	18.36	0.0016	0.00159904	0.0378687
Ssc.4548.1.A1_at	group	1	10	18.35	0.0016	0.00160277	0.0379112
Ssc.5326.1.S1_at	group	1	10	18.34	0.0016	0.00160462	0.0379218
Ssc.1320.1.A1_at	group	1	10	18.34	0.0016	0.00160593	0.0379368
Ssc.8503.1.S1_at	group	1	10	18.33	0.0016	0.00160688	0.0379434
Ssc.8329.1.A1_at	group	1	10	18.31	0.0016	0.00161455	0.0381088
Ssc.6695.1.A1_a_at	group	1	10	18.3	0.0016	0.00161692	0.0381116
Ssc.9792.1.S1_at	group	1	10	18.28	0.0016	0.00162134	0.038158
Ssc.25099.2.A1_at	group	1	10	18.27	0.0016	0.00162506	0.0381981
Ssc.18155.2.S1_at	group	1	10	18.27	0.0016	0.00162608	0.0382059
Ssc.20531.1.S1_at	group	1	10	18.27	0.0016	0.00162674	0.0382059
Ssc.20236.1.A1_at	group	1	10	18.25	0.0016	0.00163069	0.0382561
Ssc.4118.2.S1_at	group	1	10	18.25	0.0016	0.00163093	0.0382561
Ssc.8665.2.S1_at	group	1	10	18.25	0.0016	0.00163164	0.0382561
Ssc.18334.1.S1_at	group	1	10	18.23	0.0016	0.00163775	0.0383058
Ssc.2663.1.S1_at	group	1	10	18.23	0.0016	0.00163759	0.0383058
Ssc.27184.1.S1_at	group	1	10	18.23	0.0016	0.00163644	0.0383058
Ssc.10664.1.S1_at	group	1	10	18.22	0.0016	0.00164061	0.038344
Ssc.15635.1.S1_a_at	group	1	10	18.22	0.0016	0.00164073	0.038344
Ssc.19518.2.S1_at	group	1	10	18.21	0.0016	0.00164443	0.0383727
Ssc.25508.1.S1_at	group	1	10	18.21	0.0016	0.00164446	0.0383727
Ssc.5600.3.S1_a_at	group	1	10	18.21	0.0016	0.00164466	0.0383727
Ssc.5079.1.A1_at	group	1	10	18.2	0.0016	0.00164663	0.0384029
Ssc.14284.1.A1_at	group	1	10	18.19	0.0016	0.00164853	0.0384157
Ssc.16418.1.A1_at	group	1	10	18.2	0.0016	0.00164842	0.0384157
Ssc.25056.1.S1_at	group	1	10	18.18	0.0017	0.00165162	0.0384718
Ssc.2567.1.S1_at	group	1	10	18.17	0.0017	0.00165526	0.0385092
Ssc.1854.1.A1_at	group	1	10	18.16	0.0017	0.00166006	0.0385403
Ssc.2048.1.S1_at	group	1	10	18.13	0.0017	0.00166903	0.0386502
Ssc.22246.1.A1_at	group	1	10	18.13	0.0017	0.00166756	0.0386502
Ssc.5721.1.S1_at	group	1	10	18.12	0.0017	0.00167047	0.0386502
Ssc.8612.1.A1_at	group	1	10	18.12	0.0017	0.00167016	0.0386502
Ssc.20538.1.A1_at	group	1	10	18.12	0.0017	0.00167259	0.0386588
Ssc.14400.1.A1_at	group	1	10	18.1	0.0017	0.00167771	0.0387458
Ssc.13713.1.A1_at	group	1	10	18.09	0.0017	0.0016796	0.0387601
Ssc.29913.1.A1_at	group	1	10	18.09	0.0017	0.0016797	0.0387601
Ssc.11345.1.A1_at	group	1	10	18.08	0.0017	0.00168252	0.0387779
Ssc.1925.1.S1_at	group	1	10	18.09	0.0017	0.00168189	0.0387779
Ssc.16026.1.A1_at	group	1	10	18.08	0.0017	0.0016847	0.0388123
Ssc.15128.2.S1_at	group	1	10	18.07	0.0017	0.00168591	0.0388246
Ssc.18140.1.S1_at	group	1	10	18.07	0.0017	0.0016868	0.0388292
Ssc.18586.1.A1_at	group	1	10	18.07	0.0017	0.00168763	0.0388323
Ssc.25219.1.S1_at	group	1	10	18.04	0.0017	0.00169503	0.0389082
Ssc.12622.1.A1_a_at	group	1	10	18.04	0.0017	0.00169711	0.0389403
Ssc.3126.1.A1_at	group	1	10	18.03	0.0017	0.00169863	0.0389502
Ssc.12927.1.S1_at	group	1	10	18.03	0.0017	0.00170039	0.0389683
Ssc.2495.1.S1_at	group	1	10	18.01	0.0017	0.00170456	0.039048
Ssc.13210.1.A1_at	group	1	10	18	0.0017	0.00170816	0.0390688
Ssc.21018.1.S1_at	group	1	10	18	0.0017	0.00170822	0.0390688
Ssc.29674.1.A1_at	group	1	10	18.01	0.0017	0.00170754	0.0390688
Ssc.8220.1.A1_at	group	1	10	18.01	0.0017	0.00170699	0.0390688
Ssc.22091.1.A1_at	group	1	10	17.99	0.0017	0.00171109	0.039103
Ssc.22424.1.S1_at	group	1	10	18	0.0017	0.00171046	0.039103
Ssc.30485.1.A1_at	group	1	10	17.99	0.0017	0.0017119	0.0391056
Ssc.4455.1.S1_at	group	1	10	17.95	0.0017	0.00172464	0.0393177
Ssc.14997.1.A1_at	group	1	10	17.94	0.0017	0.00172955	0.0393821
Ssc.11128.1.A1_at	group	1	10	17.93	0.0017	0.0017324	0.0394155
Ssc.3340.1.A1_at	group	1	10	17.92	0.0017	0.00173451	0.0394477
Ssc.8767.1.A1_at	group	1	10	17.91	0.0017	0.00173912	0.0395118
Ssc.1819.1.S1_at	group	1	10	17.89	0.0017	0.0017459	0.0395921
Ssc.31036.1.S1_at	group	1	10	17.89	0.0017	0.00174535	0.0395921
Ssc.806.1.S1_at	group	1	10	17.87	0.0018	0.00175164	0.0396941
Ssc.12622.2.A1_a_at	group	1	10	17.86	0.0018	0.00175368	0.0397086
Ssc.3477.3.S1_at	group	1	10	17.86	0.0018	0.00175332	0.0397086
Ssc.9269.1.S1_at	group	1	10	17.86	0.0018	0.00175501	0.0397229
Ssc.6891.1.S1_at	group	1	10	17.85	0.0018	0.00175904	0.0397666
Ssc.12218.1.S1_a_at	group	1	10	17.83	0.0018	0.00176423	0.039852
Ssc.13256.1.A1_at	group	1	10	17.82	0.0018	0.00176804	0.0399054
Ssc.18172.1.A1_at	group	1	10	17.82	0.0018	0.0017694	0.0399054
Ssc.26695.1.S1_at	group	1	10	17.82	0.0018	0.00176821	0.0399054
Ssc.19228.3.S1_at	group	1	10	17.81	0.0018	0.00177154	0.0399378
Ssc.31053.1.A1_at	group	1	10	17.8	0.0018	0.00177446	0.0399719
Ssc.29871.1.A1_at	group	1	10	17.79	0.0018	0.00177793	0.0400312
Ssc.7446.1.S1_a_at	group	1	10	17.79	0.0018	0.00177921	0.0400312
Ssc.25618.1.S1_at	group	1	10	17.75	0.0018	0.00178966	0.0402185
Ssc.1662.1.S1_at	group	1	10	17.75	0.0018	0.00179143	0.0402187
Ssc.22535.1.A1_at	group	1	10	17.74	0.0018	0.00179316	0.0402187
Ssc.7673.1.A1_at	group	1	10	17.74	0.0018	0.00179403	0.0402187
Ssc.22287.1.S1_at	group	1	10	17.72	0.0018	0.00180012	0.0402448
Ssc.29460.1.A1_at	group	1	10	17.72	0.0018	0.00180286	0.0402532
Ssc.29730.1.A1_at	group	1	10	17.71	0.0018	0.00180326	0.0402532
Ssc.9212.1.A1_at	group	1	10	17.71	0.0018	0.00180409	0.0402558
Ssc.15711.1.S1_at	group	1	10	17.7	0.0018	0.00180951	0.0402818
Ssc.29380.1.A1_at	group	1	10	17.7	0.0018	0.00180928	0.0402818
Ssc.6423.2.S1_at	group	1	10	17.7	0.0018	0.00180817	0.0402818
Ssc.8377.1.A1_at	group	1	10	17.7	0.0018	0.00180835	0.0402818
Ssc.9997.1.A1_at	group	1	10	17.7	0.0018	0.00180888	0.0402818
Ssc.29677.1.A1_at	group	1	10	17.65	0.0018	0.00182579	0.0405647
Ssc.22337.1.S1_at	group	1	10	17.64	0.0018	0.0018292	0.0405946
Ssc.25152.1.S1_at	group	1	10	17.64	0.0018	0.00182928	0.0405946
Ssc.25638.1.S1_at	group	1	10	17.64	0.0018	0.00183013	0.0405975
Ssc.10955.1.S1_at	group	1	10	17.63	0.0018	0.00183268	0.0406383
Ssc.27230.1.A1_at	group	1	10	17.61	0.0018	0.00183906	0.0407002
Ssc.11246.1.A1_at	group	1	10	17.6	0.0018	0.0018425	0.0407129
Ssc.15866.1.S1_at	group	1	10	17.6	0.0018	0.00184113	0.0407129
Ssc.4571.1.A1_at	group	1	10	17.59	0.0018	0.00184455	0.0407424
Ssc.16328.1.S1_at	group	1	10	17.59	0.0018	0.00184586	0.0407553
Ssc.1227.1.A1_at	group	1	10	17.57	0.0019	0.00185249	0.0408303
Ssc.16194.1.A1_at	group	1	10	17.58	0.0019	0.00185079	0.0408303
Ssc.17315.1.S1_at	group	1	10	17.56	0.0019	0.00185597	0.0408303
Ssc.18745.1.S1_at	group	1	10	17.55	0.0019	0.0018586	0.0408303
Ssc.19258.2.A1_at	group	1	10	17.56	0.0019	0.0018579	0.0408303
Ssc.7047.1.S1_at	group	1	10	17.58	0.0019	0.00185112	0.0408303
Ssc.878.1.S1_at	group	1	10	17.56	0.0019	0.00185528	0.0408303
Ssc.10063.3.S1_at	group	1	10	17.55	0.0019	0.00185934	0.0408307
Ssc.19316.1.S1_at	group	1	10	17.55	0.0019	0.00186114	0.0408322
Ssc.19527.1.S1_at	group	1	10	17.54	0.0019	0.00186206	0.0408322
Ssc.26618.1.A1_at	group	1	10	17.54	0.0019	0.00186229	0.0408322
Ssc.29040.2.S1_at	group	1	10	17.55	0.0019	0.00186115	0.0408322
Ssc.1149.1.S1_at	group	1	10	17.52	0.0019	0.00187207	0.0409524
Ssc.19823.2.S1_at	group	1	10	17.52	0.0019	0.00187001	0.0409524
Ssc.28917.1.S1_at	group	1	10	17.52	0.0019	0.00187153	0.0409524
Ssc.29884.1.A1_at	group	1	10	17.5	0.0019	0.00187655	0.0410183
Ssc.31186.1.S1_at	group	1	10	17.5	0.0019	0.00187815	0.0410374
Ssc.726.1.A1_at	group	1	10	17.47	0.0019	0.00188914	0.041214
Ssc.14460.1.S1_at	group	1	10	17.46	0.0019	0.00189287	0.0412795
Ssc.14342.1.A1_at	group	1	10	17.43	0.0019	0.00190319	0.0412983
Ssc.23778.1.S1_at	group	1	10	17.43	0.0019	0.00190285	0.0412983
Ssc.24974.3.A1_at	group	1	10	17.44	0.0019	0.00190117	0.0412983
Ssc.29242.1.A1_at	group	1	10	17.43	0.0019	0.00190247	0.0412983
Ssc.7062.1.A1_at	group	1	10	17.45	0.0019	0.00189731	0.0412983
Ssc.9062.1.A1_at	group	1	10	17.44	0.0019	0.00189993	0.0412983
Ssc.15145.1.S1_at	group	1	10	17.42	0.0019	0.00190712	0.0413095
Ssc.2339.1.S1_at	group	1	10	17.42	0.0019	0.00190497	0.0413095
Ssc.2406.1.S1_at	group	1	10	17.42	0.0019	0.00190734	0.0413095
Ssc.27265.1.A1_at	group	1	10	17.42	0.0019	0.00190582	0.0413095
Ssc.20340.1.S1_a_at	group	1	10	17.41	0.0019	0.00191024	0.0413112
Ssc.24943.1.S1_at	group	1	10	17.41	0.0019	0.00191033	0.0413112
Ssc.28078.1.A1_at	group	1	10	17.41	0.0019	0.00190884	0.0413112
Ssc.9510.1.S1_at	group	1	10	17.4	0.0019	0.00191214	0.0413345
Ssc.17157.1.S1_at	group	1	10	17.4	0.0019	0.00191339	0.0413457
Ssc.13669.1.A1_at	group	1	10	17.39	0.0019	0.00191601	0.041371
Ssc.3128.1.A1_at	group	1	10	17.38	0.0019	0.00192058	0.041438
Ssc.27732.1.S1_at	group	1	10	17.38	0.0019	0.00192176	0.0414437
Ssc.2208.1.S1_at	group	1	10	17.37	0.0019	0.00192578	0.0414873
Ssc.10147.1.S1_at	group	1	10	17.36	0.0019	0.00192745	0.0415074
Ssc.2911.1.A1_at	group	1	10	17.36	0.0019	0.00192818	0.0415075
Ssc.30988.1.A1_at	group	1	10	17.35	0.0019	0.00193261	0.0415587
Ssc.8851.2.A1_a_at	group	1	10	17.35	0.0019	0.00193276	0.0415587
Ssc.1273.1.S1_a_at	group	1	10	17.34	0.0019	0.00193648	0.0416229
Ssc.4580.1.A1_at	group	1	10	17.31	0.0019	0.00194753	0.0418046
Ssc.16870.1.A1_at	group	1	10	17.3	0.0019	0.00194958	0.0418096
Ssc.26917.1.A1_at	group	1	10	17.29	0.002	0.00195302	0.0418359
Ssc.17848.1.A1_at	group	1	10	17.29	0.002	0.00195615	0.0418871
Ssc.8896.1.A1_at	group	1	10	17.28	0.002	0.00195971	0.0419476
Ssc.9118.1.S1_at	group	1	10	17.27	0.002	0.00196268	0.0419794
Ssc.18356.1.S1_at	group	1	10	17.27	0.002	0.00196391	0.0419899
Ssc.16429.1.A1_at	group	1	10	17.26	0.002	0.001967	0.0420148
Ssc.24975.1.S1_at	group	1	10	17.25	0.002	0.00197092	0.0420148
Ssc.30555.1.A1_at	group	1	10	17.25	0.002	0.00196874	0.0420148
Ssc.29374.1.A1_at	group	1	10	17.23	0.002	0.00197849	0.0420956
Ssc.23823.1.A1_at	group	1	10	17.21	0.002	0.00198411	0.0421637
Ssc.27439.1.S1_at	group	1	10	17.21	0.002	0.00198464	0.0421637
Ssc.4103.1.A1_at	group	1	10	17.21	0.002	0.00198615	0.0421637
Ssc.24051.2.A1_at	group	1	10	17.2	0.002	0.00198882	0.042173
Ssc.1078.1.A1_at	group	1	10	17.18	0.002	0.00199601	0.0422467
Ssc.18404.1.A1_at	group	1	10	17.19	0.002	0.00199422	0.0422467
Ssc.25077.1.S1_at	group	1	10	17.18	0.002	0.00199549	0.0422467
Ssc.24093.1.S1_at	group	1	10	17.17	0.002	0.00199925	0.042268
Ssc.26440.1.A1_at	group	1	10	17.17	0.002	0.00199865	0.042268
Ssc.11460.1.S1_at	group	1	10	17.17	0.002	0.00200028	0.0422739
Ssc.4681.1.S1_at	group	1	10	17.17	0.002	0.00200191	0.0422926
Ssc.15394.2.S1_at	group	1	10	17.15	0.002	0.00200646	0.0423415
Ssc.17523.2.S1_a_at	group	1	10	17.15	0.002	0.0020076	0.0423499
Ssc.2290.2.S1_at	group	1	10	17.15	0.002	0.00200843	0.0423517
Ssc.5540.1.S1_at	group	1	10	17.13	0.002	0.00201696	0.0424998
Ssc.16862.1.S1_at	group	1	10	17.09	0.002	0.00203087	0.0427315
Ssc.4097.1.S1_at	group	1	10	17.09	0.002	0.00203015	0.0427315
Ssc.11669.3.A1_at	group	1	10	17.08	0.002	0.00203345	0.042768
Ssc.11212.2.S1_a_at	group	1	10	17.07	0.002	0.00203769	0.0428082
Ssc.17275.1.A1_at	group	1	10	17.08	0.002	0.00203643	0.0428082
Ssc.4730.1.A1_at	group	1	10	17.07	0.002	0.00203838	0.0428082
Ssc.12264.1.A1_at	group	1	10	17.06	0.002	0.00204287	0.0428277
Ssc.1309.1.S1_at	group	1	10	17.06	0.002	0.00204397	0.0428277
Ssc.21087.1.S1_at	group	1	10	17.06	0.002	0.00204459	0.0428277
Ssc.25151.1.S1_at	group	1	10	17.06	0.002	0.0020428	0.0428277
Ssc.5074.1.S1_at	group	1	10	17.06	0.002	0.00204406	0.0428277
Ssc.1671.1.S1_at	group	1	10	17.05	0.002	0.00204643	0.0428506
Ssc.12219.1.A1_at	group	1	10	17.04	0.0021	0.00205174	0.0429141
Ssc.17915.1.A1_at	group	1	10	17.03	0.0021	0.00205352	0.0429357
Ssc.24880.1.S1_at	group	1	10	17.03	0.0021	0.00205503	0.0429389
Ssc.28427.1.A1_at	group	1	10	17.02	0.0021	0.00205709	0.0429447
Ssc.9503.2.S1_at	group	1	10	17.03	0.0021	0.00205634	0.0429447
Ssc.15421.2.S1_at	group	1	10	17.02	0.0021	0.00205902	0.0429557
Ssc.3062.1.S1_at	group	1	10	17.02	0.0021	0.00205983	0.0429567
Ssc.12282.1.S1_at	group	1	10	17.01	0.0021	0.00206302	0.0429793
Ssc.8224.1.S1_at	group	1	10	17.01	0.0021	0.00206371	0.0429793
Ssc.3097.2.A1_a_at	group	1	10	17	0.0021	0.00206551	0.0429819
Ssc.1405.1.S1_at	group	1	10	17	0.0021	0.00206736	0.0430015
Ssc.19303.1.S1_at	group	1	10	17	0.0021	0.00206803	0.0430015
Ssc.3063.1.S1_at	group	1	10	16.99	0.0021	0.00206905	0.0430069
Ssc.10608.1.S1_at	group	1	10	16.98	0.0021	0.00207319	0.0430615
Ssc.7789.1.A1_at	group	1	10	16.98	0.0021	0.00207665	0.0431017
Ssc.10159.1.S1_at	group	1	10	16.97	0.0021	0.00207845	0.0431025
Ssc.19613.3.A1_at	group	1	10	16.97	0.0021	0.00207879	0.0431025
Ssc.8297.2.A1_at	group	1	10	16.97	0.0021	0.00207897	0.0431025
Ssc.15590.1.S1_at	group	1	10	16.96	0.0021	0.00208248	0.0431207
Ssc.26650.1.A1_at	group	1	10	16.96	0.0021	0.00208288	0.0431207
Ssc.4012.1.S1_at	group	1	10	16.95	0.0021	0.0020866	0.0431618
Ssc.4361.2.S1_a_at	group	1	10	16.95	0.0021	0.00208715	0.0431618
Ssc.16653.1.S1_at	group	1	10	16.94	0.0021	0.00209113	0.0432125
Ssc.1079.1.A1_at	group	1	10	16.92	0.0021	0.00209899	0.0433435
Ssc.26169.2.S1_at	group	1	10	16.91	0.0021	0.00210146	0.0433787
Ssc.2842.1.A1_at	group	1	10	16.91	0.0021	0.00210225	0.0433793
Ssc.25227.1.S1_at	group	1	10	16.9	0.0021	0.00210886	0.0434366
Ssc.4539.2.S1_at	group	1	10	16.9	0.0021	0.00210621	0.0434366
Ssc.5896.1.S1_at	group	1	10	16.9	0.0021	0.00210767	0.0434366
Ssc.2137.1.S1_at	group	1	10	16.89	0.0021	0.00211219	0.0434423
Ssc.21925.1.S1_at	group	1	10	16.89	0.0021	0.00211218	0.0434423
Ssc.8411.1.A1_at	group	1	10	16.89	0.0021	0.00211027	0.0434423
Ssc.1624.1.S1_at	group	1	10	16.89	0.0021	0.00211315	0.0434462
Ssc.5678.1.A1_at	group	1	10	16.85	0.0021	0.00212682	0.0436009
Ssc.17342.1.S1_at	group	1	10	16.85	0.0021	0.00212803	0.0436099
Ssc.10767.1.A1_at	group	1	10	16.84	0.0021	0.0021315	0.0436496
Ssc.15415.1.S1_at	group	1	10	16.83	0.0021	0.00213553	0.043691
Ssc.21006.1.S1_at	group	1	10	16.83	0.0021	0.00213685	0.043691
Ssc.5490.1.A1_at	group	1	10	16.83	0.0021	0.00213751	0.043691
Ssc.9448.1.A1_at	group	1	10	16.82	0.0021	0.00213891	0.043691
Ssc.10650.1.A1_at	group	1	10	16.82	0.0021	0.00213976	0.0436927
Ssc.11111.1.S1_at	group	1	10	16.81	0.0021	0.00214443	0.0437566
Ssc.20785.1.A1_at	group	1	10	16.8	0.0021	0.00214838	0.0438057
Ssc.12365.1.A1_at	group	1	10	16.78	0.0022	0.00215529	0.0438604
Ssc.20175.3.A1_at	group	1	10	16.79	0.0022	0.00215285	0.0438604
Ssc.21642.1.S1_at	group	1	10	16.78	0.0022	0.00215728	0.0438604
Ssc.24025.1.A1_at	group	1	10	16.78	0.0022	0.00215716	0.0438604
Ssc.19629.2.S1_s_at	group	1	10	16.77	0.0022	0.00216293	0.0439131
Ssc.9145.1.A1_at	group	1	10	16.76	0.0022	0.00216516	0.0439425
Ssc.26892.2.A1_a_at	group	1	10	16.75	0.0022	0.00216941	0.0439975
Ssc.11165.3.A1_at	group	1	10	16.72	0.0022	0.00218226	0.0440378
Ssc.15235.1.S1_at	group	1	10	16.74	0.0022	0.00217311	0.0440378
Ssc.18807.1.A1_at	group	1	10	16.73	0.0022	0.00217962	0.0440378
Ssc.24758.1.A1_at	group	1	10	16.73	0.0022	0.00217777	0.0440378
Ssc.25793.1.A1_at	group	1	10	16.73	0.0022	0.00218042	0.0440378
Ssc.26466.1.A1_at	group	1	10	16.74	0.0022	0.00217481	0.0440378
Ssc.27430.1.S1_at	group	1	10	16.73	0.0022	0.00217627	0.0440378
Ssc.3782.1.S1_at	group	1	10	16.72	0.0022	0.00218217	0.0440378
Ssc.3965.1.A1_at	group	1	10	16.73	0.0022	0.00217725	0.0440378
Ssc.1781.1.A1_at	group	1	10	16.72	0.0022	0.00218368	0.0440459
Ssc.2002.1.S1_at	group	1	10	16.71	0.0022	0.00218881	0.0440602
Ssc.5177.1.A1_at	group	1	10	16.7	0.0022	0.00219123	0.0440933
Ssc.4659.1.S1_at	group	1	10	16.69	0.0022	0.00219471	0.0441477
Ssc.29905.1.A1_at	group	1	10	16.68	0.0022	0.00219795	0.044169
Ssc.4631.1.A1_at	group	1	10	16.68	0.0022	0.00219859	0.044169
Ssc.26106.1.S1_at	group	1	10	16.68	0.0022	0.00220186	0.0441821
Ssc.8834.1.A1_at	group	1	10	16.68	0.0022	0.00220146	0.0441821
Ssc.24161.1.S1_at	group	1	10	16.67	0.0022	0.00220325	0.0441834
Ssc.8939.1.S1_at	group	1	10	16.67	0.0022	0.00220401	0.0441834
Ssc.7869.1.A1_at	group	1	10	16.67	0.0022	0.00220574	0.0441873
Ssc.834.1.S1_at	group	1	10	16.67	0.0022	0.00220602	0.0441873
Ssc.11695.1.S1_at	group	1	10	16.65	0.0022	0.00221084	0.0442592
Ssc.24133.1.S1_at	group	1	10	16.65	0.0022	0.0022128	0.0442592
Ssc.5600.1.S1_at	group	1	10	16.65	0.0022	0.00221278	0.0442592
Ssc.14291.1.A1_at	group	1	10	16.64	0.0022	0.00221592	0.0442763
Ssc.25015.1.S1_at	group	1	10	16.64	0.0022	0.00221843	0.0442952
Ssc.4666.1.A1_at	group	1	10	16.64	0.0022	0.00221813	0.0442952
Ssc.17462.1.S1_at	group	1	10	16.63	0.0022	0.00222365	0.0443506
Ssc.19451.1.A1_at	group	1	10	16.62	0.0022	0.00222533	0.0443506
Ssc.11156.1.S1_at	group	1	10	16.61	0.0022	0.00222825	0.0443676
Ssc.6362.2.S1_at	group	1	10	16.61	0.0022	0.00223127	0.04438
Ssc.10885.1.S1_at	group	1	10	16.58	0.0022	0.00224245	0.0445044
Ssc.1410.2.S1_at	group	1	10	16.58	0.0022	0.00224147	0.0445044
Ssc.16996.1.S1_at	group	1	10	16.59	0.0022	0.00224059	0.0445044
Ssc.22341.1.A1_at	group	1	10	16.58	0.0022	0.002243	0.0445044
Ssc.30579.1.A1_at	group	1	10	16.58	0.0022	0.00224302	0.0445044
Ssc.1749.1.A1_at	group	1	10	16.57	0.0022	0.00224619	0.0445517
Ssc.2593.1.S1_at	group	1	10	16.55	0.0023	0.00225532	0.0447172
Ssc.30972.1.S1_at	group	1	10	16.55	0.0023	0.0022586	0.0447511
Ssc.12502.2.S1_at	group	1	10	16.54	0.0023	0.00226292	0.0448053
Ssc.10328.1.A1_at	group	1	10	16.52	0.0023	0.00226957	0.0448587
Ssc.1384.2.S1_at	group	1	10	16.52	0.0023	0.00226833	0.0448587
Ssc.30797.2.S1_at	group	1	10	16.52	0.0023	0.00226907	0.0448587
Ssc.25988.1.S1_at	group	1	10	16.51	0.0023	0.00227579	0.0449504
Ssc.15928.1.S1_at	group	1	10	16.5	0.0023	0.00227898	0.0449589
Ssc.10024.1.A1_at	group	1	10	16.5	0.0023	0.00228117	0.0449629
Ssc.28155.1.A1_at	group	1	10	16.5	0.0023	0.00228112	0.0449629
Ssc.11220.1.S1_at	group	1	10	16.49	0.0023	0.0022828	0.0449793
Ssc.30039.1.A1_at	group	1	10	16.49	0.0023	0.00228442	0.0449801
Ssc.10565.1.A1_at	group	1	10	16.48	0.0023	0.00228741	0.0450232
Ssc.3859.2.S1_a_at	group	1	10	16.47	0.0023	0.00229105	0.0450794
Ssc.16533.1.S1_at	group	1	10	16.45	0.0023	0.00230295	0.045235
Ssc.22583.1.S1_at	group	1	10	16.44	0.0023	0.00230524	0.0452644
Ssc.3652.1.S1_at	group	1	10	16.44	0.0023	0.00230762	0.0452799
Ssc.11278.1.S1_at	group	1	10	16.43	0.0023	0.0023102	0.0453147
Ssc.19658.2.A1_at	group	1	10	16.41	0.0023	0.00231904	0.0454253
Ssc.20913.1.S1_at	group	1	10	16.4	0.0023	0.00232284	0.0454786
Ssc.14392.1.A1_at	group	1	10	16.39	0.0023	0.00232893	0.0454798
Ssc.16456.1.S1_at	group	1	10	16.39	0.0023	0.00232731	0.0454798
Ssc.18317.1.A1_at	group	1	10	16.4	0.0023	0.0023245	0.0454798
Ssc.2645.1.A1_at	group	1	10	16.4	0.0023	0.00232675	0.0454798
Ssc.2695.1.S1_at	group	1	10	16.39	0.0023	0.00232903	0.0454798
Ssc.5825.1.S1_at	group	1	10	16.39	0.0023	0.00232832	0.0454798
Ssc.11889.1.S1_at	group	1	10	16.39	0.0023	0.0023316	0.0454986
Ssc.7947.1.A1_at	group	1	10	16.38	0.0023	0.00233337	0.0455176
Ssc.21890.1.S1_at	group	1	10	16.36	0.0023	0.00234143	0.0456121
Ssc.23230.1.S1_at	group	1	10	16.36	0.0023	0.00234501	0.0456472
Ssc.13332.1.A1_at	group	1	10	16.35	0.0023	0.00234675	0.045653
Ssc.21283.1.S1_at	group	1	10	16.35	0.0023	0.00234836	0.0456664
Ssc.18209.1.S1_at	group	1	10	16.34	0.0024	0.00235477	0.0456998
Ssc.27565.1.S1_at	group	1	10	16.33	0.0024	0.00235532	0.0456998
Ssc.978.1.S1_at	group	1	10	16.33	0.0024	0.0023564	0.0456998
Ssc.14319.2.S1_at	group	1	10	16.33	0.0024	0.00235877	0.0457302
Ssc.4175.1.A1_at	group	1	10	16.31	0.0024	0.00236731	0.0458488
Ssc.30996.1.S1_at	group	1	10	16.31	0.0024	0.00236834	0.0458501
Ssc.26712.1.S1_a_at	group	1	10	16.3	0.0024	0.00237081	0.0458695
Ssc.24892.1.S1_at	group	1	10	16.3	0.0024	0.00237355	0.0458976
Ssc.28035.1.A1_at	group	1	10	16.29	0.0024	0.00237496	0.0458989
Ssc.2010.2.S1_a_at	group	1	10	16.28	0.0024	0.00238322	0.0459843
Ssc.15703.1.S1_at	group	1	10	16.26	0.0024	0.00239055	0.0459878
Ssc.16994.2.S1_a_at	group	1	10	16.27	0.0024	0.00238709	0.0459878
Ssc.27198.1.A1_at	group	1	10	16.27	0.0024	0.00238479	0.0459878
Ssc.3738.1.S1_at	group	1	10	16.27	0.0024	0.00238587	0.0459878
Ssc.18510.1.S1_at	group	1	10	16.25	0.0024	0.00239551	0.0460437
Ssc.13844.1.A1_at	group	1	10	16.25	0.0024	0.00239725	0.0460515
Ssc.29215.1.A1_at	group	1	10	16.24	0.0024	0.00239895	0.0460643
Ssc.3500.1.A1_at	group	1	10	16.23	0.0024	0.00240258	0.0460915
Ssc.16544.1.S1_at	group	1	10	16.23	0.0024	0.00240622	0.0461143
Ssc.8000.1.A1_at	group	1	10	16.23	0.0024	0.00240709	0.0461143
Ssc.1287.1.S1_at	group	1	10	16.21	0.0024	0.00241573	0.0462345
Ssc.31047.1.A1_s_at	group	1	10	16.2	0.0024	0.00242007	0.046302
Ssc.21117.2.S1_at	group	1	10	16.19	0.0024	0.00242489	0.0463473
Ssc.12842.1.S2_at	group	1	10	16.18	0.0024	0.00242712	0.0463743
Ssc.1180.1.S1_at	group	1	10	16.15	0.0024	0.00244198	0.0463825
Ssc.17228.1.S1_at	group	1	10	16.15	0.0024	0.00244127	0.0463825
Ssc.18274.1.S1_at	group	1	10	16.15	0.0024	0.00244559	0.0463825
Ssc.21190.1.S1_at	group	1	10	16.14	0.0024	0.00244635	0.0463825
Ssc.21462.1.S1_at	group	1	10	16.15	0.0024	0.00244548	0.0463825
Ssc.23518.1.S1_at	group	1	10	16.17	0.0024	0.00243232	0.0463825
Ssc.24556.2.S1_a_at	group	1	10	16.16	0.0024	0.00243825	0.0463825
Ssc.7578.1.A1_at	group	1	10	16.18	0.0024	0.00242969	0.0463825
Ssc.3070.1.S1_at	group	1	10	16.14	0.0024	0.00244775	0.0463937
Ssc.14356.1.A1_at	group	1	10	16.14	0.0025	0.00245029	0.0464262
Ssc.17015.1.S1_at	group	1	10	16.13	0.0025	0.00245167	0.0464369
Ssc.13125.3.A1_a_at	group	1	10	16.13	0.0025	0.00245268	0.0464406
Ssc.11382.1.S1_at	group	1	10	16.13	0.0025	0.00245518	0.0464468
Ssc.1806.1.S1_at	group	1	10	16.11	0.0025	0.00246138	0.0465433
Ssc.27483.2.S1_at	group	1	10	16.11	0.0025	0.00246246	0.0465482
Ssc.12782.1.A1_at	group	1	10	16.1	0.0025	0.00246791	0.0465954
Ssc.14687.1.A1_at	group	1	10	16.1	0.0025	0.00246824	0.0465954
Ssc.21840.1.S1_at	group	1	10	16.1	0.0025	0.00246784	0.0465954
Ssc.18241.1.A1_at	group	1	10	16.09	0.0025	0.00247183	0.0466271
Ssc.18814.1.A1_at	group	1	10	16.08	0.0025	0.0024765	0.0466271
Ssc.2853.2.S1_at	group	1	10	16.09	0.0025	0.00247363	0.0466271
Ssc.3394.1.A1_at	group	1	10	16.08	0.0025	0.00247636	0.0466271
Ssc.12521.1.A1_at	group	1	10	16.07	0.0025	0.002484	0.0466336
Ssc.13034.1.S1_a_at	group	1	10	16.07	0.0025	0.0024835	0.0466336
Ssc.13163.1.A1_s_at	group	1	10	16.06	0.0025	0.00248991	0.0466336
Ssc.21491.1.S1_at	group	1	10	16.05	0.0025	0.00249327	0.0466336
Ssc.2746.1.A1_at	group	1	10	16.07	0.0025	0.00248389	0.0466336
Ssc.2924.1.A1_at	group	1	10	16.05	0.0025	0.00249191	0.0466336
Ssc.30672.1.A1_at	group	1	10	16.05	0.0025	0.00249132	0.0466336
Ssc.30700.1.S1_at	group	1	10	16.05	0.0025	0.00249307	0.0466336
Ssc.3197.1.S1_at	group	1	10	16.05	0.0025	0.00249409	0.0466336
Ssc.1410.1.S1_at	group	1	10	16.04	0.0025	0.00249706	0.0466737
Ssc.7968.1.S1_at	group	1	10	16.04	0.0025	0.00249935	0.0467011
Ssc.23965.1.A1_at	group	1	10	16.03	0.0025	0.00250405	0.0467736
Ssc.26382.1.A1_at	group	1	10	16	0.0025	0.00251833	0.0469938
Ssc.19635.1.S1_at	group	1	10	15.98	0.0025	0.00252738	0.0470394
Ssc.20258.1.S1_at	group	1	10	15.99	0.0025	0.00252526	0.0470394
Ssc.20329.1.S1_at	group	1	10	15.99	0.0025	0.00252361	0.0470394
Ssc.10991.3.S1_at	group	1	10	15.97	0.0025	0.0025323	0.0470465
Ssc.21472.1.A1_at	group	1	10	15.97	0.0025	0.00253205	0.0470465
Ssc.2435.2.A1_a_at	group	1	10	15.98	0.0025	0.00252918	0.0470465
Ssc.27393.1.S1_at	group	1	10	15.97	0.0025	0.00253144	0.0470465
Ssc.16645.1.S1_at	group	1	10	15.97	0.0025	0.00253516	0.0470759
Ssc.2452.1.A1_at	group	1	10	15.96	0.0025	0.00253685	0.0470765
Ssc.30936.1.S1_at	group	1	10	15.96	0.0025	0.00253624	0.0470765
Ssc.24490.2.A1_at	group	1	10	15.95	0.0025	0.0025423	0.0471314
Ssc.6163.1.A1_at	group	1	10	15.95	0.0025	0.00254196	0.0471314
Ssc.4218.1.S1_at	group	1	10	15.94	0.0025	0.00254853	0.047225
Ssc.22393.1.S1_at	group	1	10	15.93	0.0026	0.00255189	0.0472319
Ssc.18584.1.A1_at	group	1	10	15.92	0.0026	0.00255737	0.0472872
Ssc.25476.1.S1_at	group	1	10	15.92	0.0026	0.00255835	0.0472898
Ssc.3981.1.A1_at	group	1	10	15.91	0.0026	0.00256258	0.0473224
Ssc.5257.1.S1_at	group	1	10	15.91	0.0026	0.00256261	0.0473224
Ssc.30391.1.A1_at	group	1	10	15.91	0.0026	0.00256487	0.0473488
Ssc.7482.1.A1_at	group	1	10	15.9	0.0026	0.00256831	0.0473693
Ssc.2198.1.A1_at	group	1	10	15.89	0.0026	0.00257265	0.0473819
Ssc.22275.1.S1_at	group	1	10	15.9	0.0026	0.00257162	0.0473819
Ssc.3654.1.A1_at	group	1	10	15.9	0.0026	0.00257194	0.0473819
Ssc.7493.1.A1_at	group	1	10	15.9	0.0026	0.0025717	0.0473819
Ssc.11199.1.S1_at	group	1	10	15.89	0.0026	0.00257496	0.0473963
Ssc.4871.1.S1_at	group	1	10	15.89	0.0026	0.00257661	0.0474113
Ssc.24426.1.S1_at	group	1	10	15.86	0.0026	0.00259135	0.0476014
Ssc.3934.1.S1_at	group	1	10	15.86	0.0026	0.00259281	0.0476014
Ssc.29269.1.A1_at	group	1	10	15.85	0.0026	0.00259524	0.047624
Ssc.29929.1.S1_at	group	1	10	15.85	0.0026	0.00259572	0.047624
Ssc.867.1.A1_at	group	1	10	15.84	0.0026	0.00260242	0.0477108
Ssc.11578.1.S1_at	group	1	10	15.83	0.0026	0.00260748	0.0477342
Ssc.17916.1.S1_at	group	1	10	15.83	0.0026	0.00260894	0.0477342
Ssc.18076.1.A1_at	group	1	10	15.83	0.0026	0.00260911	0.0477342
Ssc.28318.1.A1_a_at	group	1	10	15.82	0.0026	0.00261071	0.0477342
Ssc.29836.1.A1_at	group	1	10	15.83	0.0026	0.00260594	0.0477342
Ssc.2575.2.S1_at	group	1	10	15.81	0.0026	0.00261444	0.0477361
Ssc.4472.1.A1_at	group	1	10	15.8	0.0026	0.00262072	0.0478353
Ssc.25115.1.A1_at	group	1	10	15.79	0.0026	0.00262709	0.0479362
Ssc.3337.1.A1_at	group	1	10	15.79	0.0026	0.00263027	0.0479633
Ssc.7895.1.A1_at	group	1	10	15.78	0.0026	0.002634	0.0480159
Ssc.16390.2.S1_at	group	1	10	15.77	0.0026	0.00263825	0.0480471
Ssc.4265.1.A1_at	group	1	10	15.77	0.0026	0.00263781	0.0480471
Ssc.26235.1.S1_at	group	1	10	15.76	0.0026	0.00264271	0.0480975
Ssc.5372.1.S1_at	group	1	10	15.76	0.0026	0.00264474	0.048119
Ssc.24958.1.A1_at	group	1	10	15.74	0.0027	0.00265199	0.0482199
Ssc.4967.1.S1_at	group	1	10	15.74	0.0027	0.00265579	0.0482737
Ssc.28924.1.A1_at	group	1	10	15.73	0.0027	0.00266098	0.0483526
Ssc.7177.1.A1_at	group	1	10	15.72	0.0027	0.00266598	0.0483821
Ssc.21111.1.S1_at	group	1	10	15.71	0.0027	0.00267145	0.0484497
Ssc.14272.1.A1_at	group	1	10	15.71	0.0027	0.00267332	0.048461
Ssc.23537.1.S1_at	group	1	10	15.7	0.0027	0.00267404	0.048461
Ssc.46.1.S1_at	group	1	10	15.7	0.0027	0.00267464	0.048461
Ssc.28870.1.S1_at	group	1	10	15.7	0.0027	0.00267581	0.0484668
Ssc.10981.3.S1_a_at	group	1	10	15.69	0.0027	0.00268437	0.0485768
Ssc.11954.2.S1_at	group	1	10	15.68	0.0027	0.00268856	0.048603
Ssc.9629.1.A1_at	group	1	10	15.68	0.0027	0.00268884	0.048603
Ssc.17265.1.S1_at	group	1	10	15.67	0.0027	0.00269129	0.0486077
Ssc.19567.1.S1_at	group	1	10	15.66	0.0027	0.00270014	0.0487364
Ssc.1583.2.S1_at	group	1	10	15.65	0.0027	0.00270544	0.0487701
Ssc.21435.1.S1_a_at	group	1	10	15.65	0.0027	0.00270379	0.0487701
Ssc.27457.1.A1_at	group	1	10	15.65	0.0027	0.00270522	0.0487701
Ssc.24332.1.A1_at	group	1	10	15.62	0.0027	0.00271776	0.0488526
Ssc.26306.1.S1_at	group	1	10	15.63	0.0027	0.00271674	0.0488526
Ssc.30964.1.A1_at	group	1	10	15.62	0.0027	0.00271773	0.0488526
Ssc.3824.1.S1_at	group	1	10	15.63	0.0027	0.00271557	0.0488526
Ssc.4642.1.S1_at	group	1	10	15.62	0.0027	0.00272312	0.0489335
Ssc.24950.1.S1_at	group	1	10	15.61	0.0027	0.00272442	0.0489413
Ssc.2919.1.S1_at	group	1	10	15.61	0.0027	0.00272879	0.0489753
Ssc.5492.2.S1_at	group	1	10	15.6	0.0027	0.0027301	0.0489812
Ssc.19636.1.S1_at	group	1	10	15.59	0.0027	0.00273536	0.0489883
Ssc.21744.1.S1_at	group	1	10	15.6	0.0027	0.00273447	0.0489883
Ssc.2346.1.S1_at	group	1	10	15.59	0.0027	0.00273549	0.0489883
Ssc.3428.2.S1_at	group	1	10	15.59	0.0027	0.00273653	0.0489883
Ssc.8259.1.A1_at	group	1	10	15.59	0.0027	0.00273469	0.0489883
Ssc.9980.1.S1_at	group	1	10	15.59	0.0027	0.00273576	0.0489883
Ssc.10667.1.A1_at	group	1	10	15.59	0.0027	0.00273746	0.0489894
Ssc.16835.1.S1_at	group	1	10	15.58	0.0027	0.00274322	0.0490119
Ssc.3768.1.S1_at	group	1	10	15.58	0.0027	0.00274345	0.0490119
Ssc.11715.1.A1_at	group	1	10	15.57	0.0027	0.00274751	0.0490159
Ssc.29040.1.A1_at	group	1	10	15.57	0.0027	0.00274844	0.0490159
Ssc.4507.1.A1_at	group	1	10	15.57	0.0027	0.00274723	0.0490159
Ssc.7079.1.A1_at	group	1	10	15.56	0.0028	0.00275386	0.049051
Ssc.3447.1.S1_at	group	1	10	15.56	0.0028	0.00275513	0.0490582
Ssc.12892.1.S1_at	group	1	10	15.55	0.0028	0.00275756	0.0490862
Ssc.10631.1.A1_at	group	1	10	15.55	0.0028	0.00275906	0.0490975
Ssc.16825.3.S1_at	group	1	10	15.55	0.0028	0.00276132	0.0491069
Ssc.10185.1.S1_at	group	1	10	15.54	0.0028	0.0027654	0.049164
Ssc.19196.1.A1_at	group	1	10	15.53	0.0028	0.00276957	0.0492005
Ssc.3909.1.A1_at	group	1	10	15.53	0.0028	0.00277005	0.0492005
Ssc.24378.1.S1_at	group	1	10	15.53	0.0028	0.0027714	0.0492091
Ssc.10921.1.S1_at	group	1	10	15.52	0.0028	0.00277749	0.0492791
Ssc.1593.1.S1_at	group	1	10	15.52	0.0028	0.00277853	0.0492791
Ssc.16167.1.A1_at	group	1	10	15.52	0.0028	0.00277882	0.0492791
Ssc.25591.1.S1_at	group	1	10	15.51	0.0028	0.00278444	0.0493633
Ssc.16253.1.S1_at	group	1	10	15.5	0.0028	0.00278917	0.0494318
Ssc.2216.1.S1_at	group	1	10	15.49	0.0028	0.00279176	0.049458
Ssc.29340.1.A1_at	group	1	10	15.49	0.0028	0.00279239	0.049458
Ssc.8417.1.A1_at	group	1	10	15.45	0.0028	0.00281556	0.0497443
Ssc.23014.1.S1_at	group	1	10	15.44	0.0028	0.0028227	0.0497948
Ssc.30959.1.A1_at	group	1	10	15.45	0.0028	0.00282016	0.0497948
Ssc.6853.1.A1_at	group	1	10	15.44	0.0028	0.00282096	0.0497948
Ssc.1445.1.S1_at	group	1	10	15.43	0.0028	0.00283124	0.0499124
Ssc.17517.1.S1_at	group	1	10	15.42	0.0028	0.00283537	0.0499697
Ssc.10015.1.A1_at	group	1	10	15.42	0.0028	0.00283639	0.0499698
Ssc.5682.1.A1_at	group	1	10	15.42	0.0028	0.00283713	0.0499698
