# Supplementary material for: Gene expression differences during the heterogeneous progression of peripheral atherosclerosis in familial hypercholesterolemic swine
Source: BMC Genomics. 2013 Jul 3;14:443. doi: 10.1186/1471-2164-14-443 (PMC3716534; doi:10.1186/1471-2164-14-443)
Supplement: Additional file 3: Table S3 — Probe sets with significant effect for age x artery interaction. [file 1471-2164-14-443-S3.xlsx]

## Sheet: Sheet1
gene	Effect	NumDF	DenDF	FValue	ProbF	raw_p	interaction fdr_p
Ssc.5650.1.S1_at	type*group	1	8	167.99	<.0001	1.18944e-06	0.00259692
Ssc.13806.1.S1_at	type*group	1	8	97.18	<.0001	9.44521e-06	0.0050455
Ssc.4035.3.S1_at	type*group	1	8	75.86	<.0001	2.3569e-05	0.00724485
Ssc.8097.1.A1_at	type*group	1	8	63.34	<.0001	4.53251e-05	0.00902985
Ssc.5587.1.A1_at	type*group	1	8	60.64	<.0001	5.29867e-05	0.00957476
Ssc.9411.1.A1_at	type*group	1	8	52	<.0001	9.1469e-05	0.0118923
Ssc.13332.1.A1_at	type*group	1	8	51.31	<.0001	9.58791e-05	0.0119892
Ssc.9029.1.S1_at	type*group	1	8	49.34	0.0001	0.000109962	0.0125168
Ssc.7242.1.A1_at	type*group	1	8	45.06	0.0002	0.000150669	0.0143264
Ssc.5080.1.A1_at	type*group	1	8	44.91	0.0002	0.000152478	0.0143808
Ssc.5844.1.A1_at	type*group	1	8	42.09	0.0002	0.000190562	0.0157002
Ssc.9436.1.A1_at	type*group	1	8	40.99	0.0002	0.000208667	0.0163355
Ssc.26905.1.A1_at	type*group	1	8	38.51	0.0003	0.000257861	0.0176951
Ssc.5605.1.A1_at	type*group	1	8	38.36	0.0003	0.000261183	0.017795
Ssc.14335.1.A1_at	type*group	1	8	37.06	0.0003	0.0002934	0.0186414
Ssc.13576.1.S1_at	type*group	1	8	36.95	0.0003	0.000296416	0.0186925
Ssc.26517.2.A1_at	type*group	1	8	36.89	0.0003	0.000298092	0.0186925
Ssc.14212.1.A1_at	type*group	1	8	36.49	0.0003	0.000308999	0.01874
Ssc.8151.1.A1_at	type*group	1	8	36.72	0.0003	0.000302623	0.01874
Ssc.15308.1.A1_at	type*group	1	8	36.37	0.0003	0.000312484	0.0187981
Ssc.3034.1.S1_at	type*group	1	8	33.96	0.0004	0.000392767	0.0205117
Ssc.3565.1.A1_at	type*group	1	8	33.81	0.0004	0.000398361	0.0206703
Ssc.25382.1.S1_at	type*group	1	8	32.98	0.0004	0.000432421	0.0215762
Ssc.5557.1.S1_at	type*group	1	8	32.92	0.0004	0.000435265	0.0216549
Ssc.23217.2.S1_at	type*group	1	8	32.56	0.0005	0.000451265	0.0218864
Ssc.17488.1.S1_at	type*group	1	8	32.29	0.0005	0.000463839	0.02216
Ssc.29090.1.A1_at	type*group	1	8	31.47	0.0005	0.00050454	0.0228059
Ssc.1046.1.A1_at	type*group	1	8	31.38	0.0005	0.000509209	0.022807
Ssc.30715.1.S1_at	type*group	1	8	31.36	0.0005	0.000510451	0.022816
Ssc.29996.1.A1_at	type*group	1	8	31.33	0.0005	0.000511839	0.02286
Ssc.23899.1.A1_at	type*group	1	8	31.3	0.0005	0.000513652	0.0229049
Ssc.29980.1.S1_at	type*group	1	8	31.14	0.0005	0.000522151	0.0231318
Ssc.10416.1.S1_at	type*group	1	8	30.66	0.0005	0.000549011	0.023667
Ssc.15285.1.S1_at	type*group	1	8	30.6	0.0006	0.000552568	0.023727
Ssc.23217.1.S1_at	type*group	1	8	29.59	0.0006	0.000616382	0.0249517
Ssc.19579.2.S1_at	type*group	1	8	29.35	0.0006	0.000632477	0.025072
Ssc.18357.2.S1_at	type*group	1	8	29.23	0.0006	0.000640769	0.0252634
Ssc.21735.1.S1_s_at	type*group	1	8	29.23	0.0006	0.000640895	0.0252634
Ssc.22688.1.S1_at	type*group	1	8	29.21	0.0006	0.00064225	0.0252654
Ssc.12017.1.A1_at	type*group	1	8	29.09	0.0007	0.000650859	0.0254697
Ssc.11016.1.S1_at	type*group	1	8	28.73	0.0007	0.00067771	0.0258889
Ssc.10406.1.A1_at	type*group	1	8	28.5	0.0007	0.000695523	0.0262688
Ssc.14028.1.S1_at	type*group	1	8	28.09	0.0007	0.000728427	0.0267761
Ssc.8790.1.A1_at	type*group	1	8	28.1	0.0007	0.000727946	0.0267761
Ssc.1362.1.S1_at	type*group	1	8	27.95	0.0007	0.000740432	0.0269458
Ssc.29902.1.A1_at	type*group	1	8	27.65	0.0008	0.000766007	0.0273307
Ssc.14246.1.S1_at	type*group	1	8	27.53	0.0008	0.000777147	0.02735
Ssc.2227.1.S1_at	type*group	1	8	27.58	0.0008	0.000772529	0.02735
Ssc.13368.1.A1_at	type*group	1	8	27.45	0.0008	0.000783929	0.0275204
Ssc.13585.1.S3_at	type*group	1	8	27.27	0.0008	0.000800575	0.0277868
Ssc.1429.1.A1_at	type*group	1	8	27.26	0.0008	0.00080121	0.0277868
Ssc.8321.1.A1_at	type*group	1	8	27	0.0008	0.000826611	0.0281822
Ssc.22553.1.A1_at	type*group	1	8	26.85	0.0008	0.000840797	0.0283256
Ssc.18308.1.A1_at	type*group	1	8	26.65	0.0009	0.000861127	0.0287687
Ssc.8233.1.A1_at	type*group	1	8	26.55	0.0009	0.000870982	0.0290154
Ssc.5395.1.S1_at	type*group	1	8	26.44	0.0009	0.000882942	0.0292592
Ssc.4707.1.A1_at	type*group	1	8	26.33	0.0009	0.000894389	0.0294031
Ssc.6231.1.A1_at	type*group	1	8	26.32	0.0009	0.000896089	0.0294031
Ssc.8492.1.A1_at	type*group	1	8	26.33	0.0009	0.000894918	0.0294031
Ssc.31146.1.S1_at	type*group	1	8	26.17	0.0009	0.000912419	0.0296816
Ssc.30174.1.A1_at	type*group	1	8	26.09	0.0009	0.000920428	0.0297885
Ssc.30647.1.S1_at	type*group	1	8	26.03	0.0009	0.000927586	0.0298153
Ssc.20175.2.A1_at	type*group	1	8	25.93	0.0009	0.000938869	0.0300009
Ssc.21655.1.A1_at	type*group	1	8	25.85	0.0009	0.000948328	0.0301083
Ssc.5883.2.S1_at	type*group	1	8	25.66	0.001	0.000970886	0.0303898
Ssc.1187.1.S1_at	type*group	1	8	25.63	0.001	0.000974307	0.0304234
Ssc.10966.1.A1_at	type*group	1	8	25.52	0.001	0.000987559	0.0306483
Ssc.1019.1.S1_at	type*group	1	8	25.48	0.001	0.000992172	0.0306716
Ssc.9953.1.A1_at	type*group	1	8	25.17	0.001	0.00103121	0.0311868
Ssc.9244.1.A1_at	type*group	1	8	25.03	0.001	0.00104867	0.0313684
Ssc.5663.2.S1_at	type*group	1	8	25	0.0011	0.00105232	0.0313783
Ssc.14126.1.A1_at	type*group	1	8	25	0.0011	0.00105343	0.0313905
Ssc.1050.1.S1_at	type*group	1	8	24.95	0.0011	0.00105885	0.0314273
Ssc.27420.1.A1_at	type*group	1	8	24.88	0.0011	0.00106858	0.0315112
Ssc.21644.1.S1_at	type*group	1	8	24.7	0.0011	0.00109373	0.0321028
Ssc.4161.1.A1_at	type*group	1	8	24.67	0.0011	0.00109784	0.0321733
Ssc.3889.1.S1_at	type*group	1	8	24.58	0.0011	0.00111023	0.0322691
Ssc.27980.1.A1_at	type*group	1	8	24.46	0.0011	0.00112762	0.0325423
Ssc.17115.1.A1_at	type*group	1	8	24.44	0.0011	0.00113024	0.0325682
Ssc.1696.1.A1_at	type*group	1	8	24.39	0.0011	0.00113747	0.0326604
Ssc.15637.1.S1_at	type*group	1	8	24.28	0.0012	0.00115294	0.0327582
Ssc.2969.1.S1_at	type*group	1	8	24.25	0.0012	0.00115708	0.0328414
Ssc.6080.1.S1_at	type*group	1	8	24.21	0.0012	0.00116386	0.0329351
Ssc.29622.1.A1_at	type*group	1	8	24.18	0.0012	0.00116839	0.0329595
Ssc.22102.1.A1_at	type*group	1	8	24.03	0.0012	0.00119112	0.0332098
Ssc.10454.1.A1_at	type*group	1	8	23.93	0.0012	0.00120637	0.033389
Ssc.8683.1.S1_at	type*group	1	8	23.85	0.0012	0.00121818	0.0334901
Ssc.9527.1.S1_at	type*group	1	8	23.75	0.0012	0.00123451	0.0336106
Ssc.3503.1.A1_at	type*group	1	8	23.63	0.0013	0.00125333	0.0338793
Ssc.30605.1.S1_at	type*group	1	8	23.54	0.0013	0.00126914	0.0340637
Ssc.29058.2.A1_at	type*group	1	8	23.51	0.0013	0.00127472	0.0341324
Ssc.6425.1.A1_at	type*group	1	8	23.48	0.0013	0.00127946	0.0341948
Ssc.5493.1.S1_at	type*group	1	8	23.45	0.0013	0.00128451	0.0342652
Ssc.8150.1.A1_at	type*group	1	8	23.4	0.0013	0.00129218	0.0343235
Ssc.13798.1.A1_at	type*group	1	8	23.39	0.0013	0.00129474	0.0343459
Ssc.8170.1.A1_at	type*group	1	8	23.16	0.0013	0.00133417	0.0349285
Ssc.31132.1.A1_at	type*group	1	8	23.14	0.0013	0.00133684	0.034955
Ssc.20476.1.S1_at	type*group	1	8	23.12	0.0013	0.00134102	0.0350319
Ssc.13620.1.A1_at	type*group	1	8	23.04	0.0014	0.00135591	0.035146
Ssc.6463.1.A1_at	type*group	1	8	23	0.0014	0.00136322	0.035287
Ssc.11379.1.A1_at	type*group	1	8	22.99	0.0014	0.00136431	0.0352991
Ssc.6626.1.S1_at	type*group	1	8	22.91	0.0014	0.00137909	0.0355037
Ssc.3080.1.A1_at	type*group	1	8	22.9	0.0014	0.00138091	0.0355344
Ssc.26935.1.S1_at	type*group	1	8	22.85	0.0014	0.00139076	0.0356444
Ssc.24920.2.S1_a_at	type*group	1	8	22.77	0.0014	0.00140615	0.0359035
Ssc.4216.1.S1_at	type*group	1	8	22.76	0.0014	0.00140658	0.0359035
Ssc.5910.3.S1_at	type*group	1	8	22.75	0.0014	0.00140896	0.0359303
Ssc.11903.1.A1_at	type*group	1	8	22.73	0.0014	0.00141272	0.035934
Ssc.23484.1.A1_a_at	type*group	1	8	22.58	0.0014	0.00144272	0.0363021
Ssc.21845.1.S1_at	type*group	1	8	22.5	0.0015	0.0014576	0.0365469
Ssc.10497.1.S1_at	type*group	1	8	22.35	0.0015	0.00148697	0.036844
Ssc.30330.1.A1_at	type*group	1	8	22.3	0.0015	0.00149699	0.0369149
Ssc.17903.1.A1_at	type*group	1	8	22.29	0.0015	0.0015006	0.0369557
Ssc.31063.1.A1_at	type*group	1	8	22.09	0.0015	0.00154123	0.0373765
Ssc.11619.1.A1_at	type*group	1	8	22.04	0.0016	0.00155142	0.0375287
Ssc.18546.1.S1_at	type*group	1	8	21.84	0.0016	0.00159599	0.0378256
Ssc.25175.1.S1_at	type*group	1	8	21.84	0.0016	0.00159631	0.0378256
Ssc.2684.1.S1_at	type*group	1	8	21.81	0.0016	0.00160284	0.0379112
Ssc.17048.1.A1_at	type*group	1	8	21.73	0.0016	0.00162015	0.0381457
Ssc.4035.1.A1_at	type*group	1	8	21.68	0.0016	0.00163208	0.0382561
Ssc.30026.1.A1_at	type*group	1	8	20.93	0.0018	0.00181502	0.040357
Ssc.16614.1.A1_at	type*group	1	8	20.77	0.0019	0.00185698	0.0408303
Ssc.5052.1.S1_at	type*group	1	8	20.77	0.0019	0.001857	0.0408303
Ssc.5440.1.A1_at	type*group	1	8	20.71	0.0019	0.00187282	0.0409524
Ssc.19149.2.S1_a_at	type*group	1	8	20.66	0.0019	0.00188697	0.0411984
Ssc.5113.2.A1_at	type*group	1	8	20.61	0.0019	0.00189867	0.0412983
Ssc.1509.1.S1_at	type*group	1	8	20.58	0.0019	0.00190929	0.0413112
Ssc.5676.1.S1_at	type*group	1	8	20.55	0.0019	0.00191574	0.041371
Ssc.6788.1.A1_at	type*group	1	8	20.38	0.002	0.00196484	0.0419939
Ssc.13280.1.A1_at	type*group	1	8	20.36	0.002	0.00197022	0.0420148
Ssc.30797.1.S1_at	type*group	1	8	20.35	0.002	0.00197173	0.0420148
Ssc.29944.1.A1_at	type*group	1	8	20.3	0.002	0.00198748	0.0421728
Ssc.3623.1.S1_at	type*group	1	8	19.96	0.0021	0.00209018	0.0432088
Ssc.3503.2.S1_at	type*group	1	8	19.89	0.0021	0.00211074	0.0434423
Ssc.21987.2.S1_at	type*group	1	8	19.82	0.0021	0.00213331	0.043671
Ssc.10026.1.A1_at	type*group	1	8	19.7	0.0022	0.00217077	0.0440093
Ssc.3309.1.A1_at	type*group	1	8	19.68	0.0022	0.00217877	0.0440378
Ssc.5548.1.A1_at	type*group	1	8	19.68	0.0022	0.00218001	0.0440378
Ssc.10620.1.A1_at	type*group	1	8	19.66	0.0022	0.00218703	0.0440556
Ssc.2406.1.S1_at	type*group	1	8	19.66	0.0022	0.00218637	0.0440556
Ssc.15541.1.A1_at	type*group	1	8	19.6	0.0022	0.00220427	0.0441834
Ssc.8536.1.A1_at	type*group	1	8	19.58	0.0022	0.00221121	0.0442592
Ssc.1006.1.S1_at	type*group	1	8	19.55	0.0022	0.00222305	0.0443506
Ssc.27007.1.S1_s_at	type*group	1	8	19.53	0.0022	0.00222858	0.0443676
Ssc.17953.1.S1_at	type*group	1	8	19.45	0.0023	0.00225714	0.0447377
Ssc.29681.1.A1_at	type*group	1	8	19.28	0.0023	0.00231367	0.0453413
Ssc.17183.1.S1_at	type*group	1	8	19.21	0.0023	0.00233999	0.0455996
Ssc.16682.1.S1_at	type*group	1	8	19.13	0.0024	0.00236899	0.0458501
Ssc.21499.1.S1_at	type*group	1	8	19.1	0.0024	0.00237966	0.0459334
Ssc.19358.1.S1_at	type*group	1	8	19.07	0.0024	0.00238909	0.0459878
Ssc.26919.1.S1_at	type*group	1	8	19.07	0.0024	0.00238895	0.0459878
Ssc.2070.1.S1_at	type*group	1	8	19.06	0.0024	0.00239254	0.0460077
Ssc.1205.1.S1_at	type*group	1	8	19.04	0.0024	0.00240138	0.0460841
Ssc.21536.2.S1_at	type*group	1	8	19.02	0.0024	0.0024074	0.0461143
Ssc.26444.1.A1_at	type*group	1	8	18.99	0.0024	0.00242126	0.046309
Ssc.11502.1.A1_at	type*group	1	8	18.98	0.0024	0.00242235	0.0463143
Ssc.13637.1.A1_at	type*group	1	8	18.95	0.0024	0.00243439	0.0463825
Ssc.23640.1.S1_at	type*group	1	8	18.94	0.0024	0.00244008	0.0463825
Ssc.29644.1.A1_at	type*group	1	8	18.96	0.0024	0.00243125	0.0463825
Ssc.984.1.S1_at	type*group	1	8	18.95	0.0024	0.00243395	0.0463825
Ssc.4643.1.A1_at	type*group	1	8	18.84	0.0025	0.00247521	0.0466271
Ssc.5287.1.S1_at	type*group	1	8	18.81	0.0025	0.00249013	0.0466336
Ssc.9714.2.S1_at	type*group	1	8	18.82	0.0025	0.00248302	0.0466336
Ssc.25412.1.A1_at	type*group	1	8	18.73	0.0025	0.00251828	0.0469938
Ssc.24231.1.S1_at	type*group	1	8	18.71	0.0025	0.0025274	0.0470394
Ssc.9503.3.S1_at	type*group	1	8	18.71	0.0025	0.00252706	0.0470394
Ssc.15046.1.A1_at	type*group	1	8	18.7	0.0025	0.00253275	0.0470465
Ssc.30147.1.A1_at	type*group	1	8	18.61	0.0026	0.00256849	0.0473693
Ssc.30743.1.S1_at	type*group	1	8	18.55	0.0026	0.00259179	0.0476014
Ssc.2960.1.A1_at	type*group	1	8	18.52	0.0026	0.00260298	0.0477108
Ssc.13553.2.S1_at	type*group	1	8	18.5	0.0026	0.00261141	0.0477342
Ssc.21309.1.A1_at	type*group	1	8	18.5	0.0026	0.0026135	0.0477342
Ssc.22406.1.A1_at	type*group	1	8	18.41	0.0026	0.00264938	0.0481879
Ssc.26824.1.A1_at	type*group	1	8	18.37	0.0027	0.00266596	0.0483821
Ssc.15242.1.S1_at	type*group	1	8	18.33	0.0027	0.00268445	0.0485768
Ssc.17370.1.A1_at	type*group	1	8	18.31	0.0027	0.00268932	0.048603
Ssc.30639.1.S1_at	type*group	1	8	18.31	0.0027	0.00269105	0.0486077
Ssc.11381.1.S1_at	type*group	1	8	18.26	0.0027	0.00271188	0.0488241
Ssc.3649.1.A1_at	type*group	1	8	18.19	0.0027	0.00274384	0.0490119
Ssc.3348.1.S1_at	type*group	1	8	18.16	0.0028	0.00275378	0.049051
Ssc.8676.1.S1_at	type*group	1	8	18.17	0.0028	0.00275309	0.049051
Ssc.13002.1.S1_at	type*group	1	8	18.15	0.0028	0.00276029	0.0491039
Ssc.25175.2.S1_at	type*group	1	8	18.07	0.0028	0.00279648	0.0494995
Ssc.30052.1.A1_at	type*group	1	8	18.04	0.0028	0.0028084	0.0496641
